# Supplementary material for: Myeloid PTEN loss affects the therapeutic response by promoting stress granule assembly and impairing phagocytosis by macrophages in breast cancer
Source: Cell Death Discov. 2024 Jul 30;10:344. doi: 10.1038/s41420-024-02094-0 (PMC11289284; doi:10.1038/s41420-024-02094-0)
Supplement: Supplementary file 4 — supplementary Tables 2-5 [file 41420_2024_2094_MOESM4_ESM.zip]

Archive with 5 entries (4 files):
- 7.21 supplementary tables 2-5/sTABLE2-BRCA-cohort-MOD-IHC.xlsx
- 7.21 supplementary tables 2-5/sTABLE3-DEG-TF.xls
- 7.21 supplementary tables 2-5/sTABLE4-jVenn-6TFs.csv
- 7.21 supplementary tables 2-5/sTABLE5-jaspar- prediction of TIAL1.xlsx
- 7.21 supplementary tables 2-5/
