# Supplementary material for: Myeloid PTEN loss affects the therapeutic response by promoting stress granule assembly and impairing phagocytosis by macrophages in breast cancer
Source: Cell Death Discov. 2024 Jul 30;10:344. doi: 10.1038/s41420-024-02094-0 (PMC11289284; doi:10.1038/s41420-024-02094-0)
Supplement: Supplementary file 4 — supplementary Tables 2-5 [file 41420_2024_2094_MOESM4_ESM.zip › 7.21 supplementary tables 2-5/sTABLE2-BRCA-cohort-MOD-IHC.xlsx]

## Sheet: IHC-MP-PTEN
No	Miller-Payne grading	target	MOD (myloid PTEN)	MOD（myeloid TIAL1）	MOD（tumor PTEN）	Signature（myloid PTEN)	signature（myloid TIAL1)	Signature（tumor PTEN)
1	4	PTEN	0.68897	(N/A)	0.2903	H	(N/A)	L
		TIAL1	(N/A)	0.2878	(N/A)	(N/A)	L	(N/A)
2	1	PTEN	0.18	(N/A)	0.2561	L	(N/A)	L
		TIAL1	(N/A)	0.4519	(N/A)	(N/A)	H	(N/A)
3	2	PTEN	0.2207	(N/A)	0.523	L	(N/A)	H
4	1	PTEN	0.1645	(N/A)	0.2311	L	(N/A)	L
5	3	PTEN	0.2416	(N/A)	0.3852	L	(N/A)	H
6	2	PTEN	0.1863	(N/A)	0.3112	L	(N/A)	H
7	2	PTEN	0.2572	(N/A)	0.6539	L	(N/A)	H
8	2	PTEN	0.1461	(N/A)	0.3804	L	(N/A)	H
9	1	PTEN	0.22402	(N/A)	0.1776	L	(N/A)	L
10	5	PTEN	0.5455	(N/A)	0.4238	H	(N/A)	H
		TIAL1	(N/A)	0.1955	(N/A)	(N/A)	L	H
11	2	PTEN	0.1419	(N/A)	0.3518	L	(N/A)	L
		TIAL1	(N/A)	0.385294	(N/A)	(N/A)	H	H
12	5	PTEN	0.41	(N/A)	0.2907	H	(N/A)	L
		TIAL1	(N/A)	0.2891	(N/A)	(N/A)	L	H
13	4	PTEN	0.4325	(N/A)	0.4722	H	(N/A)	H
		TIAL1	(N/A)	0.37457	(N/A)	(N/A)	M-L	H
14	5	PTEN	0.1721	(N/A)	0.1964	L	(N/A)	L
		TIAL1	(N/A)	0.3261	(N/A)	(N/A)	M-L	L
15	2	PTEN	0.1487	(N/A)	0.2399	L	(N/A)	L
		TIAL1	(N/A)	0.4802	(N/A)	(N/A)	H	H
16	2	PTEN	0.2419	(N/A)	0.3347	L	(N/A)	L
		TIAL1	(N/A)	0.5886	(N/A)	(N/A)	H	H
17	3	PTEN	0.4894	(N/A)	0.2015	H	(N/A)	L
		TIAL1	(N/A)	0.1077	(N/A)	(N/A)	L	L
18	5	PTEN	0.3223	(N/A)	0.3882	H	(N/A)	L
		TIAL1	(N/A)	0.3341	(N/A)	(N/A)	M-L	H
19	2	PTEN	0.1156	(N/A)	0.2758	L	(N/A)	L
		TIAL1	(N/A)	0.401	(N/A)	(N/A)	H	H
20	5	PTEN	0.4817	(N/A)	0.6501	H	(N/A)	H
		TIAL1	(N/A)	0.2495	(N/A)	(N/A)	L	H
21	3	PTEN	0.357	(N/A)	0.5179	M-H	(N/A)	H
		TIAL1	(N/A)	0.2614	(N/A)	(N/A)	L	L
22	4	PTEN	0.5541	(N/A)	0.5633	H	(N/A)	H
		TIAL1	(N/A)	0.4017	(N/A)	(N/A)	H	H
23	3	PTEN	0.3991	(N/A)	0.465	H	(N/A)	H
		TIAL1	(N/A)	0.2208	(N/A)	(N/A)	L	H
24	3	PTEN	0.2224	(N/A)	0.4102	L	(N/A)	H
		TIAL1	(N/A)	0.5214	(N/A)	(N/A)	H	H
25	5	PTEN	0.5559	(N/A)	0.5296	H	(N/A)	H
		TIAL1	(N/A)	0.1399	(N/A)	(N/A)	M-L	H
26	5	PTEN	0.4173	(N/A)	0.1783	H	(N/A)	H
		TIAL1	(N/A)	0.2039	(N/A)	(N/A)	L	H
27	5	PTEN	0.4013	(N/A)	0.476	H	(N/A)	H
		TIAL1	(N/A)	0.2553	(N/A)	H	L	H
(N/A)	(N/A)	(N/A)	(N/A)	(N/A)	(N/A)	(N/A)	(N/A)	(N/A)
(N/A)	(N/A)	(N/A)	(N/A)	(N/A)	(N/A)	(N/A)	(N/A)	(N/A)
(N/A)	(N/A)	(N/A)	(N/A)	(N/A)	(N/A)	(N/A)	(N/A)	(N/A)
sum			8.71809	6.47576	10.1742
average MOD value			0.32（n=27）	0.35（n=20）	0.376（n=27）

## Sheet: Sheet1
	Miller-Payne score	MOD of myeloid PTEN					Miller-Payne score	MOD of tumor PTEN			MOD of myeloid PTEN	MOD of myeloid TIAL1
	4	0.68897					4	0.2903			0.68897	0.2878
	1	0.18					1	0.2561			0.18	0.4519
	2	0.2207					2	0.523			0.5455	0.1955
	1	0.1645					1	0.2311			0.1419	0.385294
	3	0.2416					3	0.3852			0.41	0.2891
	2	0.1863					2	0.3112			0.4325	0.37457
	2	0.2572					2	0.6539			0.1721	0.3261
	2	0.1461					2	0.3804			0.1487	0.4802
	1	0.22402					1	0.1776			0.2419	0.5886
	5	0.5455					5	0.4238			0.4894	0.1077
	2	0.1419					2	0.3518			0.3223	0.3341
	5	0.41					5	0.2907			0.1156	0.401
	4	0.4325					4	0.4722			0.4817	0.2495
	5	0.1721					5	0.1964			0.357	0.2614
	2	0.1487					2	0.2399			0.5541	0.4017
	2	0.2419					2	0.3347			0.3991	0.2208
	3	0.4894					3	0.2015			0.2224	0.5214
	5	0.3223					5	0.3882			0.5559	0.1399
	2	0.1156					2	0.2758			0.4173	0.2039
	5	0.4817					5	0.6501			0.4013	0.2553
	3	0.357					3	0.5179
	4	0.5541					4	0.5633
	3	0.3991					3	0.465
	3	0.2224					3	0.4102
	5	0.5559					5	0.5296
	5	0.4173					5	0.1783
	5	0.4013					5	0.476
