# Supplementary material for: Myeloid PTEN loss affects the therapeutic response by promoting stress granule assembly and impairing phagocytosis by macrophages in breast cancer
Source: Cell Death Discov. 2024 Jul 30;10:344. doi: 10.1038/s41420-024-02094-0 (PMC11289284; doi:10.1038/s41420-024-02094-0)
Supplement: Supplementary file 4 — supplementary Tables 2-5 [file 41420_2024_2094_MOESM4_ESM.zip › 7.21 supplementary tables 2-5/sTABLE3-DEG-TF.xls]

## Sheet: 1692873071191_157270f11c001
Gene ID	Gene Symbol	Type	TF Term	TF Term Level1	TF Term Level2
100182	Akna	mRNA	Others///Others	Unclassified Structure	Others
100978	Nfxl1	mRNA	zf-NF-X1///NF-X1 type zinc finger.	Zinc-Coordinating Group	zf-NF-X1
104156	Etv5	mRNA	ETS///In the field of molecular biology, the ETS (E26 transformation-specific) family is one of the largest families of transcription factors and is unique to animals.All ETS family members are identified through a highly conserved DNA binding domain, the ETS domain, which is a winged helix-turn-helix structure that binds to DNA sites with a central GGA(A/T) DNA sequence.	Helix-turn-helix	ETS
107889	Gcm2	mRNA	GCM///GCM transcription factors are a family of proteins which contain a GCM motif.	Beta-Scaffold Factors	GCM
108655	Foxp1	mRNA	Fork_head///The fork head domain is a type of protein domain that is often found in transcription factors and whose purpose is to bind DNA.	Helix-turn-helix	Fork_head
111241	Hmga1b	mRNA	HMGA///HMGA self-build	Unclassified Structure	HMGA
116870	Mta1	mRNA	zf-GATA///GATA zinc finger. GATA zinc fingers are zinc-containing domains found in a number of transcription factors (including erythroid-specific transcription factor and nitrogen regulatory proteins). Some members of this class of zinc fingers specifically bind the DNA sequence (A/T)GATA(A/G) in the regulatory regions of genes.	Zinc-Coordinating Group	zf-GATA
116871	Mta3	mRNA	zf-GATA///GATA zinc finger. GATA zinc fingers are zinc-containing domains found in a number of transcription factors (including erythroid-specific transcription factor and nitrogen regulatory proteins). Some members of this class of zinc fingers specifically bind the DNA sequence (A/T)GATA(A/G) in the regulatory regions of genes.	Zinc-Coordinating Group	zf-GATA
11906	Zfhx3	mRNA	Homeobox///A homeobox is a DNA sequence, around 180 base pairs long, found within genes that are involved in the regulation of patterns of anatomical development (morphogenesis) in animals, fungi and plants. These genes encode homeodomain protein products that are transcription factors sharing a characteristic protein fold structure that binds DNA.	Helix-turn-helix	Homeobox
12053	Bcl6	mRNA	ZBTB///The BTB (for BR-C, ttk and bab) or POZ (for Pox virus and Zinc finger) domain is present near the N-terminus of a fraction of zinc finger proteins and in proteins that contain the Kelch motif and a family of pox virus proteins. The BTB/POZ domain mediates homomeric dimerisation and in some instances heteromeric dimerisation.	Zinc-Coordinating Group	ZBTB
12142	Prdm1	mRNA	zf-C2H2///Zinc finger, C2H2 type.The C2H2 zinc finger is the classical zinc finger domain. The two conserved cysteines and histidines co-ordinate a zinc ion.	Zinc-Coordinating Group	zf-C2H2
12606	Cebpa	mRNA	TF_bZIP///bZIP self-build	Basic Domains Group	TF_bZIP
13198	Ddit3	mRNA	TF_bZIP///bZIP self-build	Basic Domains Group	TF_bZIP
13653	Egr1	mRNA	zf-C2H2///Zinc finger, C2H2 type.The C2H2 zinc finger is the classical zinc finger domain. The two conserved cysteines and histidines co-ordinate a zinc ion.	Zinc-Coordinating Group	zf-C2H2
13654	Egr2	mRNA	zf-C2H2///Zinc finger, C2H2 type.The C2H2 zinc finger is the classical zinc finger domain. The two conserved cysteines and histidines co-ordinate a zinc ion.	Zinc-Coordinating Group	zf-C2H2
13875	Erf	mRNA	ETS///In the field of molecular biology, the ETS (E26 transformation-specific) family is one of the largest families of transcription factors and is unique to animals.All ETS family members are identified through a highly conserved DNA binding domain, the ETS domain, which is a winged helix-turn-helix structure that binds to DNA sites with a central GGA(A/T) DNA sequence.	Helix-turn-helix	ETS
140482	Zfp358	mRNA	zf-C2H2///Zinc finger, C2H2 type.The C2H2 zinc finger is the classical zinc finger domain. The two conserved cysteines and histidines co-ordinate a zinc ion.	Zinc-Coordinating Group	zf-C2H2
14235	Foxm1	mRNA	Fork_head///The fork head domain is a type of protein domain that is often found in transcription factors and whose purpose is to bind DNA.	Helix-turn-helix	Fork_head
15361	Hmga1	mRNA	HMGA///HMGA self-build	Unclassified Structure	HMGA
15364	Hmga2	mRNA	HMGA///HMGA self-build	Unclassified Structure	HMGA
15903	Id3	mRNA	bHLH///A basic helix-loop-helix (bHLH) is a protein structural motif that characterizes one of the largest families of dimerizing transcription factors.It should not be confused with the helix-turn-helix domain.	Basic Domains Group	bHLH
16477	Junb	mRNA	TF_bZIP///bZIP self-build	Basic Domains Group	TF_bZIP
16600	Klf4	mRNA	zf-C2H2///Zinc finger, C2H2 type.The C2H2 zinc finger is the classical zinc finger domain. The two conserved cysteines and histidines co-ordinate a zinc ion.	Zinc-Coordinating Group	zf-C2H2
17095	Lyl1	mRNA	bHLH///A basic helix-loop-helix (bHLH) is a protein structural motif that characterizes one of the largest families of dimerizing transcription factors.It should not be confused with the helix-turn-helix domain.	Basic Domains Group	bHLH
17173	Ascl2	mRNA	bHLH///A basic helix-loop-helix (bHLH) is a protein structural motif that characterizes one of the largest families of dimerizing transcription factors.It should not be confused with the helix-turn-helix domain.	Basic Domains Group	bHLH
17188	Maz	mRNA	zf-C2H2///Zinc finger, C2H2 type.The C2H2 zinc finger is the classical zinc finger domain. The two conserved cysteines and histidines co-ordinate a zinc ion.	Zinc-Coordinating Group	zf-C2H2
17261	Mef2d	mRNA	SRF///SRF-type transcription factor (DNA-binding and dimerisation domain).Human serum response factor (SRF) is a ubiquitous nuclear protein important for cell proliferation and differentiation. SRF function is essential for transcriptional regulation of numerous growth-factor-inducible genes, such as c-fos oncogene and muscle-specific actin genes.	Helix-turn-helix	SRF
17428	Mnt	mRNA	bHLH///A basic helix-loop-helix (bHLH) is a protein structural motif that characterizes one of the largest families of dimerizing transcription factors.It should not be confused with the helix-turn-helix domain.	Basic Domains Group	bHLH
17869	Myc	mRNA	bHLH///A basic helix-loop-helix (bHLH) is a protein structural motif that characterizes one of the largest families of dimerizing transcription factors.It should not be confused with the helix-turn-helix domain.	Basic Domains Group	bHLH
18018	Nfatc1	mRNA	RHD///Proteins containing the Rel homology domain (RHD) are eukaryotic transcription factors.	Beta-Scaffold Factors	RHD
18022	Nfe2	mRNA	TF_bZIP///bZIP self-build	Basic Domains Group	TF_bZIP
18024	Nfe2l2	mRNA	TF_bZIP///bZIP self-build	Basic Domains Group	TF_bZIP
18514	Pbx1	mRNA	Homeobox///A homeobox is a DNA sequence, around 180 base pairs long, found within genes that are involved in the regulation of patterns of anatomical development (morphogenesis) in animals, fungi and plants. These genes encode homeodomain protein products that are transcription factors sharing a characteristic protein fold structure that binds DNA.	Helix-turn-helix	Homeobox
18987	Pou2f2	mRNA	Pou///Pou domain - N-terminal to homeobox domain.POU proteins are eukaryotic transcription factors containing a bipartite DNA binding domain referred to as the POU domain.	Helix-turn-helix	Pou
20375	Spi1	mRNA	ETS///In the field of molecular biology, the ETS (E26 transformation-specific) family is one of the largest families of transcription factors and is unique to animals.All ETS family members are identified through a highly conserved DNA binding domain, the ETS domain, which is a winged helix-turn-helix structure that binds to DNA sites with a central GGA(A/T) DNA sequence.	Helix-turn-helix	ETS
20602	Ncor2	mRNA	MYB///Myb-like DNA-binding domain.This family contains the DNA binding domains from Myb proteins, as well as the SANT domain family.	Helix-turn-helix	MYB
20846	Stat1	mRNA	STAT///STAT proteins (Signal Transducers and Activators of Transcription) are a family of transcription factors that are specifically activated to regulate gene transcription when cells encounter cytokines and growth factors.	Beta-Scaffold Factors	STAT
20847	Stat2	mRNA	STAT///STAT proteins (Signal Transducers and Activators of Transcription) are a family of transcription factors that are specifically activated to regulate gene transcription when cells encounter cytokines and growth factors.	Beta-Scaffold Factors	STAT
208647	Creb3l2	mRNA	TF_bZIP///bZIP self-build	Basic Domains Group	TF_bZIP
21350	Tal2	mRNA	bHLH///A basic helix-loop-helix (bHLH) is a protein structural motif that characterizes one of the largest families of dimerizing transcription factors.It should not be confused with the helix-turn-helix domain.	Basic Domains Group	bHLH
21425	Tfeb	mRNA	bHLH///A basic helix-loop-helix (bHLH) is a protein structural motif that characterizes one of the largest families of dimerizing transcription factors.It should not be confused with the helix-turn-helix domain.	Basic Domains Group	bHLH
21426	Tfec	mRNA	bHLH///A basic helix-loop-helix (bHLH) is a protein structural motif that characterizes one of the largest families of dimerizing transcription factors.It should not be confused with the helix-turn-helix domain.	Basic Domains Group	bHLH
22404	Wiz	mRNA	zf-C2H2///Zinc finger, C2H2 type.The C2H2 zinc finger is the classical zinc finger domain. The two conserved cysteines and histidines co-ordinate a zinc ion.	Zinc-Coordinating Group	zf-C2H2
225908	Myrf	mRNA	NDT80/PhoG///NDT80 / PhoG like DNA-binding family.This family includes the DNA-binding region of NDT80 as well as PhoG and its homologues. The family contains Q05534 or VIB-1. VIB-1 is thought to be a regulator of conidiation in Neurospora crassa and shares a region of similarity to PHOG, a possible phosphate nonrepressible acid phosphatase in Aspergillus nidulans. It has been found that vib-1 is…	Unclassified Structure	NDT80/PhoG
23871	Ets1	mRNA	ETS///In the field of molecular biology, the ETS (E26 transformation-specific) family is one of the largest families of transcription factors and is unique to animals.All ETS family members are identified through a highly conserved DNA binding domain, the ETS domain, which is a winged helix-turn-helix structure that binds to DNA sites with a central GGA(A/T) DNA sequence.	Helix-turn-helix	ETS
242705	E2f2	mRNA	E2F///E2F/DP family winged-helix DNA-binding domain	Helix-turn-helix	E2F
269389	Tox2	mRNA	HMG///HMG (high mobility group) box.High mobility group (HMG) box domains are involved in binding DNA, and may be involved in protein-protein interactions as well. The structure of the HMG-box domain consists of three helices in an irregular array. HMG-box domains are found in one or more copies in HMG-box proteins, which form a large, diverse family involved in the regulation of DNA-dependent pr…	Other Alpha-Helix Group	HMG
27056	Irf5	mRNA	IRF///Interferon regulatory factors are proteins which regulate transcription of interferons.	Helix-turn-helix	IRF
433801	Gm13212	mRNA	zf-C2H2///Zinc finger, C2H2 type.The C2H2 zinc finger is the classical zinc finger domain. The two conserved cysteines and histidines co-ordinate a zinc ion.	Zinc-Coordinating Group	zf-C2H2
50794	Klf13	mRNA	zf-C2H2///Zinc finger, C2H2 type.The C2H2 zinc finger is the classical zinc finger domain. The two conserved cysteines and histidines co-ordinate a zinc ion.	Zinc-Coordinating Group	zf-C2H2
53314	Batf	mRNA	TF_bZIP///bZIP self-build	Basic Domains Group	TF_bZIP
54123	Irf7	mRNA	IRF///Interferon regulatory factors are proteins which regulate transcription of interferons.	Helix-turn-helix	IRF
56700	Glmp	mRNA	NCU-G1///Lysosomal transcription factor, NCU-G1.NCU-G1 is a set of highly conserved nuclear proteins rich in proline with a molecular weight of approximately 44 kDa. Especially high levels are detected in human prostate, liver and kidney. NCU-G1 is a dual-function family capable of functioning as a transcription factor as well as a nuclear receptor co-activator by stimulating the transcriptional …	Unclassified Structure	NCU-G1
68703	Rere	mRNA	zf-GATA///GATA zinc finger. GATA zinc fingers are zinc-containing domains found in a number of transcription factors (including erythroid-specific transcription factor and nitrogen regulatory proteins). Some members of this class of zinc fingers specifically bind the DNA sequence (A/T)GATA(A/G) in the regulatory regions of genes.	Zinc-Coordinating Group	zf-GATA
71375	Foxn3	mRNA	Fork_head///The fork head domain is a type of protein domain that is often found in transcription factors and whose purpose is to bind DNA.	Helix-turn-helix	Fork_head
74123	Foxp4	mRNA	Fork_head///The fork head domain is a type of protein domain that is often found in transcription factors and whose purpose is to bind DNA.	Helix-turn-helix	Fork_head
