# Supplementary material for: Myeloid PTEN loss affects the therapeutic response by promoting stress granule assembly and impairing phagocytosis by macrophages in breast cancer
Source: Cell Death Discov. 2024 Jul 30;10:344. doi: 10.1038/s41420-024-02094-0 (PMC11289284; doi:10.1038/s41420-024-02094-0)
Supplement: Supplementary file 4 — supplementary Tables 2-5 [file 41420_2024_2094_MOESM4_ESM.zip › 7.21 supplementary tables 2-5/sTABLE4-jVenn-6TFs.csv]

DEGs	DEGs-TF	TIAL1-TF£¨p£©	DEGs-TF|TIAL1-TF£¨p£©
Ifi208	AKNA	TRIM28	FOXP1
Wfdc17	NFXL1	GATA4	EGR1
Rnaset2a	ETV5	CHD1	MYC
Fam174b	GCM2	REST	SPI1
Sirpb1c	HMGA1B	MYB	STAT1
Gm14295	MTA1	ZNF281	ETS1
Tgtp2	MTA3	SPI1
Mndal	ZFHX3	MYC
Ahnak2	BCL6	YY1
Zfp984	PRDM1	KDM5B
Gm4070	CEBPA	STAT1
Rex2	DDIT3	CREB1
Gm4724	EGR2	NANOG
Fam177a2	ERF	ETS1
Pafah2	ZFP358	TFCP2L1
Akna	FOXM1	EGR1
H6pd	HMGA1	WT1
Smpdl3b	HMGA2	THAP11
Tent5b	LD3	XRN2
Zfand2a	JUNB	CCND1
Tpbgl	KLF4	HCFC1
Gbp6	LYL1	SQX2
Emilin1	ASCL2	PDX1
Nfxl1	MAZ	SETDB1
Zfp990	MEF2D	HOXC9
Evi2	MNT	FOXO3
Numa1	NFATC1	FOXP1
Arhgef18	NFE2	STAT5A
Plekho2	NFE2L2	HNF4A
Ifi206	PBX1	E2F4
Oaf	POU2F2
Traf3ip2	NCOR2
Rtn1	STAT2
Itga9	CREB3L2
Etv5	TAL2
Cabin1	TFEB
Dgkz	TFEC
Sptssa	WIZ
Gm39701	MYRF
Gm39972	E2F2
Gm40514	TOX2
Gm2399	LRF5
Gm41885	GM13212
Gm42048	KLF13
Gm42267	BATF
Gm42368	LRF7
Cdk20	GLMP
Rcbtb2	RERE
Prickle1	FOXN3
Sft2d1	FOXP4
Me2
Unc5a
Nod1
Rapgef1
Scamp1
Bmyc
Gcm2
Prkaa2
LOC108167391
Gm45988
Gm43305
Gm46620
Gm46894
Gm46911
Foxp1
Irak2
Nabp1
Uhrf2
Cald1
Cyb5a
Arrb1
Rap1a
Gpr18
Grk2
Ly6a
Prps2
Tshz1
Etfa
Cds2
Hmga1b
Egln2
Zfp979
Abca2
Laptm4b
Acp5
Slc13a3
Actg1
Selenom
Adam9
Adamts1
Parp1
Gm51918
LOC115488029
Gm52197
Gm52416
Gm52435
LOC115489401
Gm52512
Gm52520
Gm52768
Gm52787
Adrb2
Aebp1
Angpt1
Gla
Crybg1
Aldoc
Mta1
Mta3
Tgs1
Ambp
Amd1
Ttyh2
Anxa3
Ap1b1
Ap3s1
Cd5l
Apoa2
Apoa4
Apoc2
Rplp0
Rhob
Rhod
Arhgap6
Ass1
Zfhx3
Fxyd2
Atp9a
Atp10a
Cep131
B2m
Bcl2a1b
Bcl3
Bcl6
Glb1
Mrps6
Prdm1
Bmpr1a
Btg1
C1qa
C1qb
C1qc
Ciita
C3
Hyou1
Cacna1a
Cacna1g
Cacybp
Pdia4
Anxa2
Calb2
Camk2b
Car3
Casp1
Casp4
Serpinh1
Cbr2
Cck
Ccng1
Cd151
Cd28
Cd33
Cd37
Cd38
Entpd1
Cd4
Cd44
Cd59a
Cd63
Cd72
Cd84
Cd86
Cdkn1a
Cdkn1b
Cdkn1c
Cdr2
Cebpa
Ch25h
Socs3
Cit
Ckb
Tpp1
Cxcr4
Col18a1
Col6a1
Col6a2
Cp
Cpe
Cryab
Cryba4
Csf1
Csf2rb
Csf2rb2
Csk
Csrp1
Ctla2b
Ctsb
Ctsd
Cx3cr1
Cyp1b1
Cyp51
Dab2
Dck
Dctn1
Ddit3
Ddost
Dffa
Dhcr7
Dld
Dmpk
Dmwd
Dync1i2
Atn1
Dst
Ecm1
Ednrb
Phc1
Eef1a2
Eef2
Egfr
Egr1
Egr2
Eif4a2
Eif4e
Emb
Eng
Eno1
Epb41l1
Stom
Epha4
Ephb6
Ephx1
Erf
Zfp358
Cd300c2
Plxnb2
Elmo1
Caskin2
Fanca
Fas
Fbn1
Fbrs
Fcgr3
Fcgrt
Fcna
Fes
Fga
Fgfr1
Akr1b8
Fgr
Fhl3
Sh3pxd2a
Foxm1
Flot1
Fmod
Folr2
Tlr3
Fut7
B4galnt1
Gas6
Gc
Gda
Gdf3
Gfi1b
Ggh
Ggta1
Glul
Gng2
Gng5
Got1
Pdpn
Lilr4b
Lilrb4a
Gpc1
S1pr2
Gpr162
Gss
H13
H2-Aa
H2-Ab1
H2-Eb1
H2-K1
H2-M2
H2-DMa
H2-T22
Hccs
Hck
Hcls1
Ptpn6
Hexa
Hgs
H2ac18
Hmgn2
Hmga1
Hmga2
Hp1bp3
Hpse
Dnaja1
Hspa1b
Id3
Idh1
Irgm1
Ifi203
Ifi47
Ifit1
Ifit2
Ifit3
Ifngr1
Ifrd1
Igf1r
Jchain
Cd74
Il16
Irak1
Il1rn
Il2rg
Itga6
Itgal
Itgax
Itgb1
Itm2b
Jak3
Junb
Kcnd1
Kcnj2
Kcnk5
Khsrp
Kif11
Kif13a
Kif3c
Klf4
Klk1b11
Klra3
Hivep3
L1cam
Lamp1
Rpsa
Lcn2
Ldhb
Lgals9
Lipe
Lmo2
Lmo4
Lox
Lpl
Lrmp
Lrp1
Lsp1
Lst1
Ltb
Ltbp2
Ltbp3
Ltc4s
Stard4
Blnk
Kirrel
Ly6e
Parvb
Pilrb1
Tlr7
Tlr8
Pfkfb3
Ly86
Lyl1
Lyz2
Lyz1
Marcks
Arhgap4
Mak
Marco
Ascl2
Matk
Maz
Mdfi
Mdm2
Abcc1
Mef2d
Met
Mfge8
Clec10a
Mgp
Mid1
Mki67
Afdn
Mme
Mmp12
Mmp14
Mmp9
Ndst2
Mnt
Cd200
Mpp1
Mras
Mrc1
Cited2
Sik1
Msl3
Mtm1
Laptm4a
Mup2
Myc
Myh9
Myo10
Myo1b
Myo9b
Naga
Nbl1
Ncf2
Ndrg1
Nes
Nfatc1
Nfe2
Nfe2l2
Nfkbia
Nid2
Nqo2
Nnt
Notch1
Notch2
Slc11a1
Nrxn2
P2rx4
Pabpc1
Prdx1
Pak1
Pbx1
Pcolce
Pcsk7
Pctp
Pdcd11
Pde3b
Pde4b
Pdgfb
Pdgfrb
Padi4
Pea15a
Pecam1
Pepd
Abcb1b
Pik3cd
Pim1
Pim2
Pitpnm1
Prkcb
Pkd1
Pla2g5
Plau
Plod1
Plp2
Pltp
Pmp22
Pnp
Pou2f2
Sypl
Ppic
Lgals3bp
Eif2ak2
Psap
Pstpip1
Pten
Ptgfrn
Ptgir
Hps1
Ptgs1
Ptgs2
Tmsb4x
Ptpn1
Dusp1
Ptpn22
Sirpa
Ptprs
Rab1a
Rab10
Ripor2
Rab4a
Rac2
Hspa1a
Rasgrf1
Rasgrp1
Mical3
Reps2
Ralgds
Rgl1
Rpl37a
Rps4x
Rps6
Rps6ka1
Trim30a
Rras
Dhrs3
S100a10
S100a4
Sf3a2
Sat1
Scd2
Msr1
Ccl12
Ccl2
Ccl6
Ccl7
Ccl8
Cxcl2
Cxcl5
Cxcl12
Serpinf1
Glg1
Sema4a
Sema4b
Sema6b
Sema7a
Spi1
Cyfip1
Siah2
St3gal3
Sipa1
Sla
Slc1a1
Slc31a1
Slc9a1
Slfn1
Smarca4
Kdm5c
Kdm5d
Ncor2
Siglec1
Plk2
Sorl1
Sp100
Serpina1b
Serpina1c
Serpinb6b
Serpinb6a
Spn
Spp1
Dtx4
Pde2a
Sqle
Scarb1
Src
Setd1b
Stat1
Stat2
Creb3l2
Sned1
Stx3
Samd9l
Zfp710
Trim30d
Syk
Frmd4a
Sdc1
Sdc3
Sdc4
Syngr1
Syp
Dennd2a
Pgbd5
Kcnk12
Tbc1d4
Cln5
Trib1
Hk3
Paox
Iffo2
Aldh4a1
Ifitm6
Tal2
Tank
Plekhg1
Tmem82
Tcea3
Tfeb
Tfec
Fnbp1l
Tcn2
Sidt2
Neurl3
Rassf2
Cnksr3
Sbno2
Eea1
Dynlt1b
Adamts2
Camta2
Xylt2
Ppp1r9b
Stac2
Abca9
Cd300ld
Rnf157
Engase
Pqlc3
Tep1
Sipa1l1
Ppp2r5d
Rin3
Ifi27l2b
Eif5
Tgfbi
Tgm2
Rnf144b
Lhfpl2
Timp1
Timp2
Tle1
Tln1
Tlr4
Phf11a
Phf11d
Spata13
Tnfaip2
Tnfrsf1a
Tnfrsf1b
Top2a
Tfrc
Tuba1a
Tuba1c
Tubb3
Cmpk2
Ube2e1
Uba3
Ucp2
Uty
Vamp3
Vav1
Vav2
Vill
Vldlr
Them6
Zc3h3
Arhgap39
Mrtfa
5031439G07Rik
Cerk
Fmnl3
Wiz
Fam43a
Pex6
Trerf1
Dus3l
Pik3c3
Myrf
Morn4
Pprc1
Sf1
Zfp46
Slc2a6
Gsn
Pkp4
Zmynd8
Slc25a44
Slc25a24
Gbp7
Ddx58
Aldob
Pabpc4
Zc3h12a
Zfp362
Serinc2
Ahdc1
Wdtc1
Fbxo44
Plekhn1
Zfyve28
Oasl1
Gcn1
Naa25
Pilra
Tnrc18
Daglb
Arhgap25
Frmd4b
Stk38l
Blvrb
Samd4b
Scaf1
Prr12
Zfp592
Sez6l2
Zfp553
Ddx60
Psd3
Ndrg4
Slc38a7
Klhl36
Piezo1
Spg7
Mmp27
Plppr2
Scn3b
Gramd1b
Slc17a5
Parp3
Als2cl
Dhrsx
Ifi209
Phf11b
Gbp9
Nox1
Osbpl8
Slfn10-ps
Coro1b
Adam23
Phospho1
Akt3
Cd52
Irf2bpl
Clec5a
Def8
Ets1
Fyb
Gdf15
Arhgap22
Card6
Lrp12
Esyt1
Mgll
Foxred2
Oas1g
Oasl2
Pacsin2
Klhl6
Pcbp1
Cd200r4
Arid1b
Dact2
Rnasel
Rasgrp3
Gm4951
Tor1aip2
Pgap1
Atp6v0d2
Raver2
Rims3
Wasf2
Gpatch3
E2f2
Zfp933
Bicra
Tsku
Prag1
Sipa1l2
Mllt6
Slc25a28
Emilin2
Oas3
Cd300lf
Gin1
Tpcn1
Angptl2
Ceacam1
Clcn6
Fgd2
Gnpda1
Grk6
Map3k3
Cops3
Sh3pxd2b
Bahcc1
Ddx3y
Eif2s3x
Eif2s3y
Tox2
Gpr157
Pon3
Megf8
Chsy1
Map1s
Rab6b
Irf5
Ncoa4
Xlr4b
Pla2g7
Irf2bp1
Dok3
Phlda3
Gyg
Msrb1
Rps26
Sh2d3c
Abcg3
Armc7
Slfn8
Marveld1
Prex1
Efhd2
Miip
Fam104a
Bag3
Hip1r
Igfbp7
Fgd3
Rnf19a
Bin1
Pik3cg
H4c9
H2ac7
H2ac13
Ubald2
Idi1
Agmo
Zfp865
Tns3
B430306N03Rik
Pik3r5
Itpkb
Tmem104
Zfp629
Soga1
Tmem154
Sirpb1a
Tpm4
Xaf1
Slfn5
A530064D06Rik
Treml2
Fcrl5
Pon2
Slc9a9
Rtl5
Ust
Agap1
Plekhm1
Pcdhac2
Gpr141
Pram1
Rap1gap2
Tlcd2
Zfp395
Kmt2d
Ifi211
Fbrsl1
Nxpe5
Gse1
AB124611
Ypel5
Ugt1a7c
Ugt1a6b
Neurl2
Gm5431
Vmn2r96
Eno1b
Micos10
Zfp992
Gm13212
Mn1
Trim30c
Gm1966
Xlr4a
Dnaaf3
Cbx6
Zdhhc18
Ero1a
Rgs1
Klf13
Il27ra
Mink1
Tnk2
Cdk2ap2
Hgsnat
Camk1
Rragd
Rcn3
Ctdsp2
Carhsp1
Ifi27
Cd300lg
Gramd1a
Rgs7bp
Batf
Eif3g
Sdcbp
Stk39
Cd164
Nap1l1
Map3k6
Vti1a
Prrc2a
Map3k14
Zranb2
Rab11a
Slc5a3
Irf7
Rasa4
Snx3
Arl6ip1
Slc23a2
Gp9
Arhgap27
Mefv
Hpgds
Apbb1ip
Pilrb2
Calcrl
Socs6
Extl3
Pdgfc
Ccdc22
AAdacl4fm3
Cadm1
Gbp3
Sfn
Eef1b2
Mpc1
Camkk1
Olfm1
Rhog
Hdac7
Nupr1
Acpp
Txnip
Spen
Pdcd10
Dstn
Vps29
Aldh18a1
Snd1
Rps6ka4
Clec4n
Lamtor3
Gpr132
Glmp
Rnf14
Pf4
Ube2l6
Nsmf
Slc12a5
Zfp276
Brd4
Cxcl14
Psmd8
Smpdl3a
As3mt
Noc2l
Fmnl1
Cd200r1
Tnip1
Crlf2
Rsad2
Sh3kbp1
Zbp1
Eid1
Pmaip1
Rnase4
Arhgap23
Nampt
Psmd14
Pnkp
Midn
Iigp1
Il21r
Cd274
Tnfsfm13
C130026I21Rik
Ifi213
Slc38a6
Gm12250
Tmem267
Nlrp1b
Niban1
Ube4b
Nrgn
Parvg
Sdf2l1
Herpud1
St7
Rgs18
Itm2c
Asb4
Angptl7
Clstn1
Ifi30
Tmem176a
Ethe1
Ypel3
Ghitm
Cxcl16
Ifitm3
Necap2
Tma7
Nenf
Msmo1
Tmem126a
Susd3
Sar1b
Mgst3
Prxl2b
Srp54b
Fam107b
H2ac23
Adamtsl5
H2bc23
Abi3
Zfp991
Samd1
Ifit3b
Hacd4
Efr3b
Bin2
Tmem223
Fuca2
Plbd1
Mfsd1
Cpne8
Mindy3
Tmem134
Tbc1d2b
Vma21
Ctnnbip1
Gatm
Ptgr1
Naaa
Herc6
Spats2l
Rnf213
Dhdds
Eps8l1
Plxdc2
Samd8
Sdhb
Tmem179b
Rtp4
Snx2
Tmem33
Dcxr
Rpl4
Hormad1
Bambi
Cert1
Rbm42
Zfp593
Nop53
Smarcc2
Wls
Cgnl1
Tmbim4
Ciao2a
Mcoln2
Ncapd2
Fam114a1
Mul1
Lmbrd1
Slc39a13
Ppfia4
Smim14
Ube2c
Fndc1
Gask1b
Rere
Rnf166
Tmcc2
Pink1
Zfp580
Smdt1
Tmem273
Ptms
Wdfy1
H4c8
Bst2
Dapk1
Emc10
Arap1
Cad
Casz1
Pold4
Ms4a6b
Clec4b1
Rab43
Aunip
Acot7
Lipn
Derl3
Crtc3
Atp6ap2
Arhgap17
Qpct
Tmtc4
Hacd2
Nolc1
P2ry12
Arhgap19
Otud1
Arhgap26
Foxn3
Fmnl2
Arhgap21
Clmp
Ifih1
Myo1e
Arhgef3
Slc46a3
Ubiad1
Cic
Lrwd1
Mamdc2
Rgl3
Raver1
Pitpnc1
Rnf180
Osgin1
Gpr160
Paqr7
Tom1l1
Slc39a4
Sulf2
Tmem68
Vps9d1
Tagap
Zup1
Calhm2
Fam117b
Kctd17
Tgfbrap1
Otud3
Dcbld2
Fam177a
Sh3bgrl3
Atp6v1d
Btbd11
Nfam1
Vsir
Ttc21a
Syce1
Npl
Foxp4
F13a1
P2ry13
Elp3
Sipa1l3
1700017B05Rik
Chpf
Klrg2
Tspan17
Osbp2
Specc1l
Gvin1
Pyroxd2
Slamf8
Mfsd13a
Rnf19b
Anapc15
Akap13
Calml4
Smim15
Morc4
Dcstamp
Zfp821
Gbp8
Dock8
Abcc3
Rftn1
Mospd2
Mtfr1l
Rps9
Jade2
Ifi27l2a
Urah
Cep83
Ankrd11
Heg1
Nav2
Ccdc88b
Cdk19
Mvp
Rnase6
Hdac9
Cttnbp2nl
Igsf6
Lrfn1
Nfkbiz
Uck2
Siglece
Pik3ap1
Dpp7
Trim8
Nipa2
Igsf9
Trim34a
Sfxn2
Sfxn5
Slc9b2
Tmem132a
Slamf9
Sh3bp4
Phlpp1
Fam102a
Adgrl2
Cept1
Ifi44
