# Supplementary material for: Myeloid PTEN loss affects the therapeutic response by promoting stress granule assembly and impairing phagocytosis by macrophages in breast cancer
Source: Cell Death Discov. 2024 Jul 30;10:344. doi: 10.1038/s41420-024-02094-0 (PMC11289284; doi:10.1038/s41420-024-02094-0)
Supplement: Supplementary file 4 — supplementary Tables 2-5 [file 41420_2024_2094_MOESM4_ESM.zip › 7.21 supplementary tables 2-5/sTABLE5-jaspar- prediction of TIAL1.xlsx]

## Sheet: Sheet1
MA0154.2	EBF1	3.051	0.842478381011908	1	11	-1	atcccaagaca
MA0067.1	Pax2	4.846	0.834293230682483	1	8	1	tgtcttgg
MA0133.1	BRCA1	5.950	0.884869815455187	2	8	-1	ccaagac
MA0089.1	NFE2L1::MafG	4.208	0.800592934199387	2	7	-1	caagac
MA0519.1	Stat5a::Stat5b	1.505	0.812163615036715	2	12	-1	catcccaagac
MA0056.1	MZF1_1-4	5.838	0.851836911132592	5	10	1	ttggga
MA0161.1	NFIC	4.801	0.836001153621289	5	10	1	ttggga
MA0482.1	Gata4	2.288	0.804685025181142	8	18	-1	tgttagcatcc
MA0117.1	Mafb	5.774	0.838666444797419	12	19	1	gctaacag
MA0499.1	Myod1	2.822	0.826489288753814	12	24	-1	tcaacctgttagc
MA0500.1	Myog	3.166	0.836441641783267	15	25	1	aacaggttgag
MA0521.1	Tcf12	3.831	0.834366904055373	15	25	1	aacaggttgag
MA0133.1	BRCA1	4.656	0.822813195969662	18	24	-1	tcaacct
MA0027.1	En1	5.667	0.851093429779632	18	28	1	aggttgaggct
MA0599.1	KLF5	2.101	0.829980548863503	18	27	-1	gcctcaacct
MA0002.2	RUNX1	5.493	0.805200082663971	19	29	1	ggttgaggctc
MA0130.1	ZNF354C	4.636	0.812679270758179	20	25	-1	ctcaac
MA0511.1	RUNX2	6.883	0.806133015987172	24	38	1	aggctctgtgggcgc
MA0154.2	EBF1	1.858	0.828911305795568	26	36	-1	gcccacagagc
MA0472.1	EGR2	8.025	0.836295729085181	27	41	-1	ggagcgcccacagag
MA0002.2	RUNX1	9.320	0.879812704366303	27	37	1	ctctgtgggcg
MA0442.1	SOX10	5.846	0.863982829885209	27	32	1	ctctgt
MA0597.1	THAP1	7.180	0.887376517782142	30	38	-1	gcgcccaca
MA0024.2	E2F1	2.680	0.808341513812011	31	41	-1	ggagcgcccac
MA0130.1	ZNF354C	5.916	0.868703271029763	31	36	-1	gcccac
MA0161.1	NFIC	3.901	0.80585692188801	32	37	1	tgggcg
MA0473.1	ELF1	7.486	0.851698039353521	36	48	-1	aaaccagggagcg
MA0480.1	Foxo1	5.141	0.820223625651858	40	50	1	ccctggtttca
MA0517.1	STAT2::STAT1	10.297	0.832473762874294	42	56	1	ctggtttcaggtccc
MA0157.1	FOXO3	6.851	0.822263934339279	43	50	-1	tgaaacca
MA0028.1	ELK1	8.559	0.896673423001935	46	55	-1	ggacctgaaa
MA0510.1	RFX5	3.312	0.811939350061397	49	63	-1	ctacctggggacctg
MA0524.1	TFAP2C	2.908	0.800837018833607	49	63	1	caggtccccaggtag
MA0154.2	EBF1	7.377	0.891674665492953	52	62	1	gtccccaggta
MA0056.1	MZF1_1-4	9.085	0.999987358791193	53	58	-1	tgggga
MA0154.2	EBF1	-0.645	0.800446603979558	54	64	-1	gctacctgggg
MA0032.1	FOXC1	5.308	0.878973725730644	55	62	1	cccaggta
MA0499.1	Myod1	1.999	0.815909328752989	56	68	-1	aacagctacctgg
MA0500.1	Myog	4.292	0.85152721651206	58	68	-1	aacagctacct
MA0521.1	Tcf12	5.043	0.851287816333656	58	68	-1	aacagctacct
MA0522.1	Tcf3	4.087	0.839611492158539	58	68	-1	aacagctacct
MA0499.1	Myod1	5.111	0.855915204236061	59	71	1	ggtagctgttttt
MA0500.1	Myog	2.240	0.824035565230103	59	69	1	ggtagctgttt
MA0521.1	Tcf12	2.511	0.815938187712689	59	69	1	ggtagctgttt
MA0052.2	MEF2A	8.966	0.848558466883002	61	75	-1	ttttaaaaacagcta
MA0108.2	TBP	7.721	0.840742011214433	61	75	-1	ttttaaaaacagcta
MA0480.1	Foxo1	10.736	0.905603708063135	62	72	1	agctgttttta
MA0497.1	MEF2C	11.466	0.887283225533771	62	76	-1	tttttaaaaacagct
MA0593.1	FOXP2	7.962	0.857690610678241	63	73	-1	ttaaaaacagc
MA0133.1	BRCA1	5.144	0.846216310582441	64	70	-1	aaaacag
MA0033.1	FOXL1	4.459	0.807113156788201	65	72	-1	taaaaaca
MA0157.1	FOXO3	8.279	0.870233267530605	65	72	-1	taaaaaca
MA0144.2	STAT3	0.924	0.808748579098681	66	76	-1	tttttaaaaac
MA0144.2	STAT3	4.017	0.846218895110101	66	76	1	gtttttaaaaa
MA0497.1	MEF2C	16.518	0.955539107852321	67	81	1	tttttaaaaatagat
MA0144.2	STAT3	3.057	0.834588923118196	67	77	-1	atttttaaaaa
MA0144.2	STAT3	3.190	0.836200158821241	67	77	1	tttttaaaaat
MA0052.2	MEF2A	16.580	0.95105698770127	68	82	1	ttttaaaaatagatt
MA0108.2	TBP	5.709	0.800812992405837	68	82	1	ttttaaaaatagatt
MA0151.1	ARID3A	5.399	0.826577864606885	69	74	-1	tttaaa
MA0151.1	ARID3A	5.399	0.826577864606885	69	74	1	tttaaa
MA0084.1	SRY	6.485	0.826679727678079	69	77	1	tttaaaaat
MA0033.1	FOXL1	7.254	0.933788473433562	71	78	1	taaaaata
MA0077.1	SOX9	6.250	0.806421362270115	71	79	-1	ctattttta
MA0087.1	Sox5	6.624	0.840728791704037	71	77	-1	attttta
MA0041.1	Foxd3	7.318	0.815566442153236	72	83	-1	gaatctattttt
MA0027.1	En1	5.680	0.851614800923613	74	84	1	aaatagattct
MA0132.1	Pdx1	5.029	0.813134065294963	74	79	-1	ctattt
MA0471.1	E2F6	4.287	0.824271324186573	81	91	-1	tgaagggagaa
MA0057.1	MZF1_5-13	6.657	0.831659956641657	81	90	-1	gaagggagaa
MA0597.1	THAP1	4.946	0.819005366813673	82	90	1	tctcccttc
MA0154.2	EBF1	1.025	0.819438234835625	83	93	1	ctcccttcaga
MA0154.2	EBF1	3.478	0.847334324949357	84	94	-1	atctgaaggga
MA0028.1	ELK1	6.608	0.831839134143852	87	96	-1	caatctgaag
MA0038.1	Gfi1	6.572	0.819479468764021	88	97	-1	gcaatctgaa
MA0461.1	Atoh1	5.572	0.871446766928199	90	97	1	cagattgc
MA0468.1	DUX4	4.158	0.850959964046673	91	101	-1	agaagcaatct
MA0003.2	TFAP2A	7.018	0.812798831156853	92	106	1	gattgcttctggcta
MA0524.1	TFAP2C	8.405	0.869822870840042	92	106	1	gattgcttctggcta
MA0087.1	Sox5	7.499	0.873335603525288	93	99	1	attgctt
MA0076.2	ELK4	5.233	0.822395374189358	94	104	1	ttgcttctggc
MA0475.1	FLI1	4.117	0.804401889517511	94	104	-1	gccagaagcaa
MA0002.2	RUNX1	6.829	0.831247237770926	96	106	1	gcttctggcta
MA0028.1	ELK1	6.321	0.822301747725466	97	106	-1	tagccagaag
MA0092.1	Hand1::Tcfe2a	8.821	0.883473958081507	97	106	1	cttctggcta
MA0597.1	THAP1	5.151	0.825279353361809	98	106	-1	tagccagaa
MA0161.1	NFIC	7.219	0.916988656211363	100	105	1	ctggct
MA0032.1	FOXC1	6.723	0.958125273195608	105	112	-1	ggccagta
MA0512.1	Rxra	13.265	0.955398743675266	106	116	-1	cagaggccagt
MA0114.2	HNF4A	9.548	0.861963774848711	107	121	1	ctggcctctgagtca
MA0161.1	NFIC	6.668	0.898533687672434	107	112	1	ctggcc
MA0160.1	NR4A2	6.941	0.835067871228859	107	114	-1	gaggccag
MA0484.1	HNF4G	9.004	0.865293649755074	108	122	-1	atgactcagaggcca
MA0154.2	EBF1	-0.284	0.804551980470001	109	119	1	ggcctctgagt
MA0489.1	JUN (var.2)	9.540	0.887696641583399	109	122	1	ggcctctgagtcat
MA0462.1	BATF::JUN	7.528	0.882795085308187	111	121	1	cctctgagtca
MA0478.1	FOSL2	6.812	0.86733428432792	112	122	1	ctctgagtcat
MA0490.1	JUNB	9.235	0.909294523019671	112	122	1	ctctgagtcat
MA0150.2	Nfe2l2	9.056	0.801549522198139	112	126	-1	ctgtatgactcagag
MA0476.1	FOS	10.305	0.926377461575055	113	123	-1	tatgactcaga
MA0476.1	FOS	14.206	0.978405583840239	113	123	1	tctgagtcata
MA0477.1	FOSL1	13.156	0.951063212563684	113	123	-1	tatgactcaga
MA0477.1	FOSL1	11.367	0.926283326842829	113	123	1	tctgagtcata
MA0491.1	JUND	11.302	0.937774210896418	113	123	-1	tatgactcaga
MA0491.1	JUND	12.699	0.953307699080116	113	123	1	tctgagtcata
MA0478.1	FOSL2	13.958	0.966128184834266	114	124	-1	gtatgactcag
MA0489.1	JUN (var.2)	12.942	0.931473961901159	114	127	-1	actgtatgactcag
MA0490.1	JUNB	14.253	0.974183262469203	114	124	-1	gtatgactcag
MA0462.1	BATF::JUN	14.223	0.967913503533679	115	125	-1	tgtatgactca
MA0099.2	JUN::FOS	10.664	1.00000086665524	115	121	-1	tgactca
MA0099.2	JUN::FOS	8.000	0.902760507032315	115	121	1	tgagtca
MA0465.1	CDX2	6.175	0.845731771224856	116	126	1	gagtcatacag
MA0033.1	FOXL1	4.981	0.830771301793166	116	123	1	gagtcata
MA0067.1	Pax2	5.908	0.87599664531975	117	124	1	agtcatac
MA0089.1	NFE2L1::MafG	8.072	0.967939714350681	118	123	-1	tatgac
MA0032.1	FOXC1	5.560	0.893069973053026	122	129	-1	acactgta
MA0498.1	Meis1	7.999	0.834251766026691	122	136	-1	tcttgtcacactgta
MA0078.1	Sox17	6.074	0.819544528603487	122	130	1	tacagtgtg
MA0442.1	SOX10	5.561	0.851330247366888	123	128	-1	cactgt
MA0442.1	SOX10	6.812	0.906868425368361	124	129	1	cagtgt
MA0482.1	Gata4	5.465	0.850361741931046	126	136	-1	tcttgtcacac
MA0067.1	Pax2	6.345	0.893157089949209	126	133	-1	tgtcacac
MA0036.2	GATA2	3.672	0.801659749606701	127	140	-1	cttatcttgtcaca
MA0089.1	NFE2L1::MafG	5.300	0.847886589459535	127	132	1	tgtgac
MA0029.1	Mecom	16.431	0.927053551554725	128	141	1	gtgacaagataaga
MA0161.1	NFIC	3.787	0.802038652535128	129	134	-1	ttgtca
MA0078.1	Sox17	5.865	0.812792785567785	130	138	-1	tatcttgtc
MA0033.1	FOXL1	4.873	0.825876513171449	131	138	1	acaagata
MA0482.1	Gata4	11.873	0.942491550219804	131	141	-1	tcttatcttgt
MA0442.1	SOX10	4.820	0.818433532819252	131	136	-1	tcttgt
MA0036.2	GATA2	12.384	0.920437458627532	132	145	-1	agaatcttatcttg
MA0035.3	Gata1	10.924	0.917504415145254	132	142	-1	atcttatcttg
MA0041.1	Foxd3	7.090	0.811017791333649	133	144	-1	gaatcttatctt
MA0029.1	Mecom	11.797	0.835426203445181	133	146	1	aagataagattctc
MA0468.1	DUX4	1.682	0.824007574136129	134	144	-1	gaatcttatct
MA0037.2	GATA3	14.681	1.00000026762322	134	141	1	agataaga
MA0109.1	Hltf	4.734	0.848063912433949	134	143	-1	aatcttatct
MA0063.1	Nkx2-5	5.703	0.854489568351323	136	142	1	ataagat
MA0164.1	Nr2e3	6.240	0.806206760727597	137	143	1	taagatt
MA0500.1	Myog	3.604	0.842309742787895	145	155	-1	aacagcagaga
MA0521.1	Tcf12	4.153	0.838862393951089	145	155	-1	aacagcagaga
MA0499.1	Myod1	3.138	0.830551582022661	146	158	1	ctctgctgttgaa
MA0133.1	BRCA1	5.105	0.844345979701502	148	154	-1	acagcag
MA0148.3	FOXA1	3.477	0.830092922848967	148	162	1	ctgctgttgaatttt
MA0480.1	Foxo1	5.476	0.82533574854869	149	159	1	tgctgttgaat
MA0102.3	CEBPA	0.336	0.802014743566585	150	160	-1	aattcaacagc
MA0019.1	Ddit3::Cebpa	7.279	0.802491772105744	150	161	-1	aaattcaacagc
MA0133.1	BRCA1	6.898	0.930333243022634	151	157	-1	tcaacag
MA0468.1	DUX4	0.869	0.815157698127537	152	162	-1	aaaattcaaca
MA0479.1	FOXH1	5.965	0.856539240919615	152	162	-1	aaaattcaaca
MA0047.2	Foxa2	6.629	0.827640519809882	152	163	1	tgttgaattttt
MA0151.1	ARID3A	5.399	0.826577864606885	154	159	-1	attcaa
MA0105.3	NFKB1	4.316	0.811937792532676	155	165	1	tgaatttttct
MA0514.1	Sox3	5.566	0.848024611922117	159	168	1	tttttctgct
MA0496.1	MAFK	4.273	0.817383585073748	161	175	-1	ttgccccagcagaaa
MA0154.2	EBF1	3.462	0.847152369204628	162	172	1	ttctgctgggg
MA0081.1	SPIB	6.232	0.855227295031945	162	168	-1	agcagaa
MA0133.1	BRCA1	4.709	0.825354927679656	164	170	-1	ccagcag
MA0102.3	CEBPA	9.367	0.910206922127997	166	176	-1	attgccccagc
MA0466.1	CEBPB	6.245	0.885400322898745	167	177	-1	aattgccccag
MA0597.1	THAP1	4.613	0.808813964274505	167	175	-1	ttgccccag
MA0056.1	MZF1_1-4	4.989	0.813099698301624	168	173	1	tggggc
MA0027.1	En1	6.583	0.887830042693963	171	181	-1	cagtaattgcc
MA0125.1	Nobox	10.483	0.970978451805578	171	178	-1	taattgcc
MA0038.1	Gfi1	5.940	0.800493714464846	172	181	1	gcaattactg
MA0483.1	Gfi1b	6.988	0.846866059129993	173	183	1	caattactgct
MA0063.1	Nkx2-5	7.013	0.907231288837566	173	179	-1	gtaattg
MA0125.1	Nobox	6.402	0.836388995107699	173	180	1	caattact
MA0075.1	Prrx2	4.766	0.819222411057098	173	177	-1	aattg
MA0158.1	HOXA5	9.439	0.985368002237561	174	181	-1	cagtaatt
MA0495.1	MAFF	8.744	0.832660790314533	174	191	-1	tttgacgcagcagtaatt
MA0089.1	NFE2L1::MafG	4.487	0.812676203263106	174	179	1	aattac
MA0132.1	Pdx1	7.896	0.931117072909302	174	179	-1	gtaatt
MA0075.1	Prrx2	9.124	0.999984728392131	174	178	1	aatta
MA0496.1	MAFK	4.771	0.823211557460497	176	190	-1	ttgacgcagcagtaa
MA0500.1	Myog	1.168	0.80967345500873	176	186	-1	cgcagcagtaa
MA0501.1	NFE2::MAF	9.016	0.817276141148263	176	190	-1	ttgacgcagcagtaa
MA0032.1	FOXC1	4.916	0.857046229895827	177	184	-1	cagcagta
MA0499.1	Myod1	3.817	0.839280370407303	177	189	1	tactgctgcgtca
MA0133.1	BRCA1	4.590	0.819648020632688	179	185	-1	gcagcag
MA0591.1	Bach1::Mafk	9.855	0.811804882629994	179	193	-1	ggtttgacgcagcag
MA0477.1	FOSL1	2.301	0.80070789702434	181	191	-1	tttgacgcagc
MA0018.2	CREB1	6.624	0.818922547755204	182	189	-1	tgacgcag
MA0145.2	Tcfcp2l1	6.033	0.818994238786999	182	195	-1	caggtttgacgcag
MA0006.1	Arnt::Ahr	5.239	0.814848557272439	183	188	1	tgcgtc
MA0462.1	BATF::JUN	3.669	0.833732803615554	183	193	-1	ggtttgacgca
MA0099.2	JUN::FOS	7.794	0.895241169914325	183	189	-1	tgacgca
MA0099.2	JUN::FOS	5.521	0.812272950160977	183	189	1	tgcgtca
MA0133.1	BRCA1	5.178	0.847846855453003	187	193	1	tcaaacc
MA0103.2	ZEB1	5.071	0.831501155931483	187	195	1	tcaaacctg
MA0522.1	Tcf3	2.979	0.824873110964922	188	198	1	caaacctggat
MA0092.1	Hand1::Tcfe2a	7.061	0.831619908818877	190	199	1	aacctggatt
MA0038.1	Gfi1	6.129	0.806171416304315	192	201	-1	taaatccagg
MA0161.1	NFIC	5.108	0.846283686001418	193	198	1	ctggat
MA0130.1	ZNF354C	5.916	0.868703271029763	193	198	-1	atccag
MA0485.1	Hoxc9	9.549	0.851848889748139	194	206	-1	agccttaaatcca
MA0594.1	Hoxa9	8.453	0.840058369719416	195	205	-1	gccttaaatcc
MA0158.1	HOXA5	5.658	0.852204595518259	196	203	-1	cttaaatc
MA0151.1	ARID3A	5.399	0.826577864606885	197	202	1	atttaa
MA0465.1	CDX2	6.140	0.84520549614142	197	207	-1	aagccttaaat
MA0151.1	ARID3A	5.399	0.826577864606885	198	203	-1	cttaaa
MA0496.1	MAFK	3.420	0.807401134379176	199	213	-1	ccttgtaagccttaa
MA0164.1	Nr2e3	6.240	0.806206760727597	202	208	-1	taagcct
MA0117.1	Mafb	5.359	0.820694292502382	204	211	1	gcttacaa
MA0109.1	Hltf	7.206	0.935186273286853	206	215	-1	acccttgtaa
MA0032.1	FOXC1	4.238	0.819120612099893	207	214	-1	cccttgta
MA0133.1	BRCA1	4.584	0.819360277420235	208	214	1	acaaggg
MA0442.1	SOX10	7.094	0.919387822807542	208	213	-1	ccttgt
MA0511.1	RUNX2	9.589	0.847884606370212	210	224	1	aagggttgtgggctt
MA0133.1	BRCA1	7.950	0.98078421960592	212	218	-1	acaaccc
MA0027.1	En1	5.790	0.856026402911142	212	222	1	gggttgtgggc
MA0599.1	KLF5	3.218	0.844190352459422	212	221	-1	cccacaaccc
MA0039.2	Klf4	4.312	0.809769755073763	212	221	1	gggttgtggg
MA0002.2	RUNX1	10.139	0.895780234330821	213	223	1	ggttgtgggct
MA0073.1	RREB1	11.972	0.805293952066423	214	233	-1	acccagaacaagcccacaac
MA0597.1	THAP1	5.228	0.827635923918914	216	224	-1	aagcccaca
MA0160.1	NR4A2	6.049	0.803726204830871	217	224	-1	aagcccac
MA0130.1	ZNF354C	5.916	0.868703271029763	217	222	-1	gcccac
MA0493.1	Klf1	5.230	0.800027256350781	218	228	-1	gaacaagccca
MA0161.1	NFIC	4.183	0.815302114497771	218	223	1	tgggct
MA0133.1	BRCA1	5.947	0.88472594384896	220	226	-1	acaagcc
MA0002.2	RUNX1	5.716	0.809547773972991	224	234	1	tgttctgggta
MA0092.1	Hand1::Tcfe2a	6.391	0.811880015065489	225	234	1	gttctgggta
MA0137.3	STAT1	6.609	0.850722181047684	225	235	1	gttctgggtat
MA0144.2	STAT3	5.383	0.86276737609025	225	235	1	gttctgggtat
MA0518.1	Stat4	4.380	0.807661071650138	225	238	1	gttctgggtatagg
MA0519.1	Stat5a::Stat5b	5.116	0.856294526756361	226	236	-1	tatacccagaa
MA0032.1	FOXC1	5.027	0.8632552912164	227	234	1	tctgggta
MA0597.1	THAP1	4.701	0.811507187768339	227	235	-1	atacccaga
MA0033.1	FOXL1	4.654	0.815950969577412	229	236	1	tgggtata
MA0599.1	KLF5	-0.177	0.801001200079705	229	238	-1	cctataccca
MA0056.1	MZF1_1-4	4.846	0.806575055857775	229	234	1	tgggta
MA0113.2	NR3C1	9.074	0.861507395757176	236	250	-1	aacgcaggcagtcct
MA0076.2	ELK4	3.912	0.80191700376422	237	247	1	ggactgcctgc
MA0474.1	Erg	3.237	0.811688372913711	237	247	-1	gcaggcagtcc
MA0475.1	FLI1	4.212	0.805817660580806	237	247	-1	gcaggcagtcc
MA0473.1	ELF1	4.217	0.809498441616952	238	250	-1	aacgcaggcagtc
MA0598.1	EHF	6.536	0.869901837061793	239	246	1	actgcctg
MA0156.1	FEV	7.905	0.8551693942724	239	246	-1	caggcagt
MA0006.1	Arnt::Ahr	5.297	0.817309426751426	241	246	1	tgcctg
MA0006.1	Arnt::Ahr	5.239	0.814848557272439	245	250	1	tgcgtt
MA0151.1	ARID3A	6.028	0.851117048557595	249	254	-1	atgaaa
MA0067.1	Pax2	4.401	0.816818636036924	249	256	1	tttcattt
MA0526.1	USF2	2.091	0.80717039704715	250	260	1	ttcatttggct
MA0092.1	Hand1::Tcfe2a	7.712	0.850800014540452	252	261	1	catttggctt
MA0104.3	Mycn	3.943	0.806993940311837	252	259	-1	gccaaatg
MA0496.1	MAFK	3.767	0.811461990640625	253	267	-1	aaaggtaagccaaat
MA0161.1	NFIC	8.520	0.960563817861358	255	260	1	ttggct
MA0101.1	REL	6.513	0.80222577481997	255	264	1	ttggcttacc
MA0035.3	Gata1	3.144	0.810905239019347	257	267	1	ggcttaccttt
MA0037.2	GATA3	4.639	0.841993143004163	258	265	-1	aggtaagc
MA0482.1	Gata4	4.919	0.842511730176105	258	268	1	gcttacctttt
MA0512.1	Rxra	3.102	0.809011219216583	258	268	-1	aaaaggtaagc
MA0103.2	ZEB1	3.299	0.801416549179202	258	266	1	gcttacctt
MA0160.1	NR4A2	6.117	0.806115479847758	259	266	-1	aaggtaag
MA0032.1	FOXC1	4.308	0.823036236356111	261	268	-1	aaaaggta
MA0109.1	Hltf	7.804	0.956261990030396	261	270	1	taccttttgg
MA0461.1	Atoh1	2.904	0.83090992128298	262	269	-1	caaaaggt
MA0144.2	STAT3	2.035	0.82220784876848	263	273	1	ccttttggaag
MA0133.1	BRCA1	5.621	0.869091895972391	264	270	-1	ccaaaag
MA0519.1	Stat5a::Stat5b	3.557	0.837241607517666	264	274	-1	acttccaaaag
MA0597.1	THAP1	6.228	0.858240736348846	265	273	-1	cttccaaaa
MA0136.1	ELF5	6.276	0.826328237268082	267	275	-1	cacttccaa
MA0161.1	NFIC	7.587	0.929314297631193	267	272	1	ttggaa
MA0599.1	KLF5	2.480	0.834801959394258	268	277	-1	tccacttcca
MA0152.1	NFATC2	6.279	0.812612403037482	268	274	-1	acttcca
MA0259.1	HIF1A::ARNT	4.580	0.80253796779576	269	276	1	ggaagtgg
MA0122.1	Nkx3-2	8.492	0.915716068271481	269	277	1	ggaagtgga
MA0162.2	EGR1	2.342	0.805260888508715	270	283	-1	ttcccatccacttc
MA0510.1	RFX5	4.008	0.819874686208736	270	284	-1	gttcccatccacttc
MA0479.1	FOXH1	4.949	0.842246763158625	272	282	-1	tcccatccact
MA0510.1	RFX5	3.402	0.812965471114933	273	287	1	gtggatgggaactgt
MA0079.3	SP1	1.595	0.801207607269471	273	283	-1	ttcccatccac
MA0130.1	ZNF354C	8.916	1.00000952166629	273	278	-1	atccac
MA0599.1	KLF5	1.732	0.825286352330921	274	283	-1	ttcccatcca
MA0057.1	MZF1_5-13	8.224	0.881228073760906	275	284	1	ggatgggaac
MA0597.1	THAP1	4.929	0.818485085002364	276	284	-1	gttcccatc
MA0081.1	SPIB	5.877	0.843099042123702	277	283	1	atgggaa
MA0056.1	MZF1_1-4	4.846	0.806575055857775	278	283	1	tgggaa
MA0007.2	AR	7.479	0.842941882944743	279	293	1	gggaactgtatggct
MA0032.1	FOXC1	4.823	0.851844043383995	281	288	1	gaactgta
MA0465.1	CDX2	6.521	0.850934376335389	284	294	-1	cagccatacag
MA0462.1	BATF::JUN	1.847	0.810568388678011	285	295	1	tgtatggctga
MA0496.1	MAFK	6.112	0.83890495298385	286	300	-1	cagcctcagccatac
MA0033.1	FOXL1	4.440	0.806252036567713	287	294	-1	cagccata
MA0161.1	NFIC	4.929	0.840288333245577	288	293	1	atggct
MA0524.1	TFAP2C	4.974	0.826764755825656	288	302	-1	ctcagcctcagccat
MA0599.1	KLF5	2.034	0.829128215075745	289	298	-1	gcctcagcca
MA0039.2	Klf4	3.922	0.80314372754206	289	298	1	tggctgaggc
MA0483.1	Gfi1b	5.393	0.82292329418541	290	300	-1	cagcctcagcc
MA0002.2	RUNX1	7.019	0.834951548751705	290	300	1	ggctgaggctg
MA0117.1	Mafb	7.311	0.905228367875667	291	298	1	gctgaggc
MA0057.1	MZF1_5-13	5.809	0.80483560225932	293	302	1	tgaggctgag
MA0079.3	SP1	2.500	0.812593543349215	293	303	-1	gctcagcctca
MA0146.2	Zfx	6.951	0.813869046856109	294	307	-1	ccaagctcagcctc
MA0483.1	Gfi1b	9.361	0.882487489357888	296	306	-1	caagctcagcc
MA0592.1	ESRRA	9.790	0.856169846612354	297	307	-1	ccaagctcagc
MA0512.1	Rxra	4.242	0.825431742475748	297	307	-1	ccaagctcagc
MA0038.1	Gfi1	6.332	0.81226968865041	298	307	-1	ccaagctcag
MA0114.2	HNF4A	5.728	0.811115988288487	298	312	1	ctgagcttggtgcct
MA0160.1	NR4A2	6.341	0.813986032844562	298	305	-1	aagctcag
MA0258.2	ESR2	5.895	0.807645779872073	299	313	-1	aaggcaccaagctca
MA0141.2	Esrrb	6.998	0.832765501459923	299	310	-1	gcaccaagctca
MA0164.1	Nr2e3	6.240	0.806206760727597	299	305	1	tgagctt
MA0164.1	Nr2e3	7.330	0.845143095194282	300	306	-1	caagctc
MA0514.1	Sox3	3.057	0.810890519059042	302	311	1	gcttggtgcc
MA0024.2	E2F1	4.003	0.828245691109829	303	313	-1	aaggcaccaag
MA0442.1	SOX10	4.605	0.808888602147537	303	308	1	cttggt
MA0101.1	REL	7.319	0.826943369005846	306	315	1	ggtgccttcc
MA0162.2	EGR1	5.103	0.834828886223811	307	320	1	gtgccttccccacc
MA0079.3	SP1	2.823	0.816657253132373	308	318	1	tgccttcccca
MA0080.3	Spi1	8.677	0.860512078647101	308	322	-1	gaggtggggaaggca
MA0528.1	ZNF263	6.241	0.806155355090295	308	328	-1	agggaagaggtggggaaggca
MA0528.1	ZNF263	12.149	0.858224917212579	309	329	-1	aagggaagaggtggggaaggc
MA0598.1	EHF	6.552	0.870187327883184	310	317	1	ccttcccc
MA0528.1	ZNF263	8.534	0.826364479319543	310	330	-1	gaagggaagaggtggggaagg
MA0471.1	E2F6	3.726	0.815994472720233	311	321	-1	aggtggggaag
MA0057.1	MZF1_5-13	5.961	0.80964374125238	311	320	-1	ggtggggaag
MA0597.1	THAP1	4.438	0.803458122099267	311	319	1	cttccccac
MA0081.1	SPIB	8.183	0.92188143988823	312	318	-1	tggggaa
MA0528.1	ZNF263	5.712	0.801493066944952	312	332	-1	gggaagggaagaggtggggaa
MA0162.2	EGR1	9.106	0.877697663787566	313	326	1	tccccacctcttcc
MA0599.1	KLF5	9.187	0.920124387968855	313	322	1	tccccacctc
MA0039.2	Klf4	5.973	0.837989836433143	313	322	-1	gaggtgggga
MA0056.1	MZF1_1-4	9.085	0.999987358791193	313	318	-1	tgggga
MA0079.3	SP1	11.682	0.928113615265468	313	323	1	tccccacctct
MA0516.1	SP2	13.636	0.909087629203928	313	327	1	tccccacctcttccc
MA0528.1	ZNF263	13.101	0.866615273194369	313	333	-1	agggaagggaagaggtgggga
MA0500.1	Myog	3.118	0.835798562221116	314	324	-1	aagaggtgggg
MA0521.1	Tcf12	3.415	0.828559066177679	314	324	-1	aagaggtgggg
MA0103.2	ZEB1	4.883	0.828309335350541	314	322	1	ccccacctc
MA0528.1	ZNF263	10.535	0.844000090999755	314	334	-1	tagggaagggaagaggtgggg
MA0130.1	ZNF354C	6.723	0.904024652450988	314	319	1	ccccac
MA0499.1	Myod1	4.278	0.845206690650779	315	327	1	cccacctcttccc
MA0504.1	NR2C2	8.697	0.830550176421588	316	330	-1	gaagggaagaggtgg
MA0065.2	PPARG::RXRA	8.798	0.813992522150775	316	330	-1	gaagggaagaggtgg
MA0080.3	Spi1	3.712	0.806134707126262	316	330	-1	gaagggaagaggtgg
MA0528.1	ZNF263	5.681	0.801219851571596	318	338	-1	aaaatagggaagggaagaggt
MA0474.1	Erg	3.677	0.817686745687421	319	329	-1	aagggaagagg
MA0599.1	KLF5	0.766	0.812997480107414	319	328	1	cctcttccct
MA0079.3	SP1	3.829	0.829313884840906	319	329	1	cctcttccctt
MA0080.3	Spi1	11.805	0.894770370312194	319	333	-1	agggaagggaagagg
MA0136.1	ELF5	5.794	0.810575755385223	320	328	1	ctcttccct
MA0471.1	E2F6	6.721	0.860181941778498	321	331	-1	ggaagggaaga
MA0152.1	NFATC2	6.421	0.81784969372522	321	327	1	tcttccc
MA0528.1	ZNF263	6.081	0.80474521122781	321	341	-1	aaaaaaatagggaagggaaga
MA0028.1	ELK1	5.775	0.804157451612441	322	331	-1	ggaagggaag
MA0057.1	MZF1_5-13	6.376	0.82277122600317	322	331	-1	ggaagggaag
MA0597.1	THAP1	6.874	0.878011445178583	322	330	1	cttcccttc
MA0599.1	KLF5	1.668	0.824472182742615	323	332	1	ttcccttccc
MA0079.3	SP1	4.111	0.832861767685643	323	333	1	ttcccttccct
MA0081.1	SPIB	6.493	0.864144123226455	323	329	-1	aagggaa
MA0599.1	KLF5	3.999	0.854125765716729	324	333	1	tcccttccct
MA0079.3	SP1	3.807	0.829037099654437	324	334	1	tcccttcccta
MA0080.3	Spi1	12.628	0.903783980938911	324	338	-1	aaaatagggaaggga
MA0471.1	E2F6	4.094	0.821423851222217	326	336	-1	aatagggaagg
MA0597.1	THAP1	5.943	0.849518364806316	327	335	1	cttccctat
MA0109.1	Hltf	3.451	0.80284627935374	328	337	1	ttccctattt
MA0081.1	SPIB	5.764	0.839238499648684	328	334	-1	tagggaa
MA0148.3	FOXA1	2.918	0.823845195117108	329	343	1	tccctattttttttt
MA0056.1	MZF1_1-4	4.916	0.809768936774344	329	334	-1	taggga
MA0528.1	ZNF263	6.848	0.811505088368601	330	350	-1	gggtcagaaaaaaaaataggg
MA0041.1	Foxd3	8.637	0.841880786149002	332	343	1	ctattttttttt
MA0132.1	Pdx1	5.029	0.813134065294963	332	337	1	ctattt
MA0077.1	SOX9	6.944	0.826343992586073	332	340	1	ctatttttt
MA0514.1	Sox3	4.121	0.826638097698465	332	341	1	ctattttttt
MA0515.1	Sox6	6.160	0.831926893808861	332	341	1	ctattttttt
MA0033.1	FOXL1	6.681	0.907818900468341	333	340	-1	aaaaaata
MA0041.1	Foxd3	8.910	0.847327196998771	333	344	1	tatttttttttc
MA0036.2	GATA2	5.062	0.820610738534496	334	347	1	atttttttttctga
MA0084.1	SRY	5.833	0.804851087985305	334	342	-1	aaaaaaaat
MA0087.1	Sox5	6.624	0.840728791704037	334	340	1	atttttt
MA0481.1	FOXP1	9.024	0.819106239200507	335	349	-1	ggtcagaaaaaaaaa
MA0480.1	Foxo1	4.089	0.804170033748969	335	345	1	tttttttttct
MA0514.1	Sox3	3.745	0.821073163893556	335	344	1	tttttttttc
MA0497.1	MEF2C	7.234	0.83010608895972	336	350	-1	gggtcagaaaaaaaa
MA0514.1	Sox3	3.879	0.823056411579348	336	345	1	ttttttttct
MA0035.3	Gata1	3.105	0.810370872969359	337	347	1	tttttttctga
MA0037.2	GATA3	5.228	0.851260838323882	338	345	-1	agaaaaaa
MA0482.1	Gata4	4.134	0.831225541114514	338	348	1	ttttttctgac
MA0465.1	CDX2	7.439	0.864737819952353	340	350	-1	gggtcagaaaa
MA0081.1	SPIB	4.627	0.800393926249609	341	347	-1	tcagaaa
MA0089.1	NFE2L1::MafG	4.933	0.831992110081811	343	348	1	tctgac
MA0512.1	Rxra	9.017	0.894210688583218	343	353	-1	aaggggtcaga
MA0160.1	NR4A2	5.988	0.801582884595134	344	351	-1	ggggtcag
MA0071.1	RORA_1	9.776	0.873300923627143	345	354	-1	aaaggggtca
MA0109.1	Hltf	3.656	0.810071232417998	347	356	1	acccctttgt
MA0065.2	PPARG::RXRA	8.166	0.80370089855278	347	361	-1	gtgaaacaaaggggt
MA0109.1	Hltf	5.940	0.890567782655876	348	357	1	cccctttgtt
MA0078.1	Sox17	5.776	0.809917641404256	349	357	1	ccctttgtt
MA0133.1	BRCA1	4.761	0.827848702187575	350	356	-1	acaaagg
MA0077.1	SOX9	9.086	0.887834301140515	350	358	1	cctttgttt
MA0143.3	Sox2	13.966	0.999998448207747	350	357	1	cctttgtt
MA0514.1	Sox3	15.246	0.991292056686787	350	359	1	cctttgtttc
MA0515.1	Sox6	13.413	0.970159096097616	350	359	1	cctttgtttc
MA0442.1	SOX10	8.910	1.00000919071376	351	356	1	ctttgt
MA0084.1	SRY	8.666	0.899698536220933	352	360	-1	tgaaacaaa
MA0087.1	Sox5	6.563	0.838455631108498	352	358	1	tttgttt
MA0468.1	DUX4	0.006	0.805763549301689	354	364	-1	caagtgaaaca
MA0099.2	JUN::FOS	7.665	0.890532458806458	354	360	-1	tgaaaca
MA0464.1	Bhlhe40	3.403	0.829122912157525	356	366	-1	cacaagtgaaa
MA0067.1	Pax2	4.971	0.839201824684045	356	363	1	tttcactt
MA0122.1	Nkx3-2	6.899	0.856267811041835	357	365	-1	acaagtgaa
MA0109.1	Hltf	6.812	0.921300265934085	358	367	1	tcacttgtgt
MA0004.1	Arnt	6.112	0.830868166588692	359	364	-1	caagtg
MA0004.1	Arnt	6.112	0.830868166588692	359	364	1	cacttg
MA0148.3	FOXA1	3.150	0.826438169775053	359	373	1	cacttgtgtagattt
MA0158.1	HOXA5	6.501	0.881894294503811	359	366	-1	cacaagtg
MA0158.1	HOXA5	4.693	0.818218166667658	359	366	1	cacttgtg
MA0063.1	Nkx2-5	7.059	0.909083288182885	359	365	-1	acaagtg
MA0032.1	FOXC1	5.501	0.889769661179929	361	368	1	cttgtgta
MA0084.1	SRY	6.048	0.812049182362523	361	369	-1	ctacacaag
MA0442.1	SOX10	4.824	0.818611112924773	362	367	1	ttgtgt
MA0033.1	FOXL1	4.813	0.823157186159384	363	370	-1	tctacaca
MA0157.1	FOXO3	7.470	0.843057363782858	363	370	-1	tctacaca
MA0027.1	En1	5.530	0.845598980031528	364	374	1	gtgtagatttc
MA0130.1	ZNF354C	4.636	0.812679270758179	364	369	-1	ctacac
MA0479.1	FOXH1	4.458	0.835339670067438	365	375	-1	agaaatctaca
MA0038.1	Gfi1	6.230	0.809205532102126	365	374	-1	gaaatctaca
MA0130.1	ZNF354C	4.828	0.821082870798916	366	371	-1	atctac
MA0158.1	HOXA5	6.600	0.885380985132007	369	376	-1	cagaaatc
MA0102.3	CEBPA	1.311	0.813695329780446	370	380	1	atttctgaagc
MA0081.1	SPIB	4.627	0.800393926249609	371	377	-1	tcagaaa
MA0503.1	Nkx2-5 (var.2)	6.967	0.860560150292798	377	387	1	aagctctctga
MA0519.1	Stat5a::Stat5b	0.588	0.800956734381241	378	388	1	agctctctgaa
MA0523.1	TCF7L2	9.330	0.871379305633872	379	392	-1	gaacttcagagagc
MA0158.1	HOXA5	5.922	0.86150243719345	384	391	1	ctgaagtt
MA0080.3	Spi1	5.052	0.820810573760285	386	400	-1	aaaggaaagaacttc
MA0027.1	En1	5.404	0.840545690482177	387	397	1	aagttctttcc
MA0050.2	IRF1	11.078	0.810057000749427	387	407	1	aagttctttcctttccttttt
MA0098.2	Ets1	6.610	0.809333233184665	389	403	1	gttctttcctttcct
MA0508.1	PRDM1	8.354	0.817377980886602	389	403	-1	aggaaaggaaagaac
MA0517.1	STAT2::STAT1	10.079	0.829358721187881	389	403	1	gttctttcctttcct
MA0474.1	Erg	8.615	0.885004847406921	390	400	-1	aaaggaaagaa
MA0475.1	FLI1	6.737	0.84344736515785	390	400	-1	aaaggaaagaa
MA0080.3	Spi1	5.148	0.82186197913108	390	404	-1	aaggaaaggaaagaa
MA0136.1	ELF5	8.657	0.904142883249592	391	399	1	tctttcctt
MA0156.1	FEV	6.329	0.800058444980639	392	399	-1	aaggaaag
MA0152.1	NFATC2	6.265	0.812096050434466	392	398	1	ctttcct
MA0514.1	Sox3	2.523	0.802987129027603	392	401	1	ctttcctttc
MA0028.1	ELK1	6.194	0.818081371157052	393	402	-1	ggaaaggaaa
MA0098.2	Ets1	7.782	0.82633684294476	394	408	1	ttcctttcctttttt
MA0109.1	Hltf	3.640	0.809507333642251	394	403	1	ttcctttcct
MA0508.1	PRDM1	13.402	0.882636893433182	394	408	-1	aaaaaaggaaaggaa
MA0081.1	SPIB	8.051	0.917371779651926	394	400	-1	aaaggaa
MA0517.1	STAT2::STAT1	10.091	0.829530191372454	394	408	1	ttcctttcctttttt
MA0523.1	TCF7L2	4.185	0.80027379386356	394	407	-1	aaaaaggaaaggaa
MA0474.1	Erg	9.339	0.894874897152753	395	405	-1	aaaggaaagga
MA0475.1	FLI1	8.047	0.862970102978019	395	405	-1	aaaggaaagga
MA0080.3	Spi1	10.762	0.88334728904407	395	409	-1	taaaaaaggaaagga
MA0473.1	ELF1	6.086	0.833625406489894	396	408	-1	aaaaaaggaaagg
MA0136.1	ELF5	7.634	0.870709711120619	396	404	1	cctttcctt
MA0514.1	Sox3	4.682	0.834941097338236	396	405	1	cctttccttt
MA0108.2	TBP	6.026	0.807103995866237	396	410	-1	ttaaaaaaggaaagg
MA0156.1	FEV	6.329	0.800058444980639	397	404	-1	aaggaaag
MA0152.1	NFATC2	6.265	0.812096050434466	397	403	1	ctttcct
MA0514.1	Sox3	3.111	0.811689738275705	397	406	1	ctttcctttt
MA0028.1	ELK1	6.379	0.824229163796081	398	407	-1	aaaaaggaaa
MA0083.2	SRF	11.693	0.859506260849959	398	415	-1	tttttttaaaaaaggaaa
MA0108.2	TBP	6.486	0.816232896786692	398	412	-1	ttttaaaaaaggaaa
MA0109.1	Hltf	7.334	0.939697463492829	399	408	1	ttcctttttt
MA0497.1	MEF2C	6.601	0.821553837671588	399	413	-1	tttttaaaaaaggaa
MA0081.1	SPIB	8.051	0.917371779651926	399	405	-1	aaaggaa
MA0497.1	MEF2C	7.052	0.827647147831063	400	414	-1	ttttttaaaaaagga
MA0143.3	Sox2	6.693	0.870981793987171	401	408	1	cctttttt
MA0442.1	SOX10	4.805	0.817767607423551	402	407	1	cttttt
MA0497.1	MEF2C	7.609	0.835172588537997	403	417	1	ttttttaaaaaaaaa
MA0144.2	STAT3	4.151	0.847842245367305	403	413	-1	tttttaaaaaa
MA0144.2	STAT3	4.954	0.857570232356367	403	413	1	ttttttaaaaa
MA0497.1	MEF2C	10.175	0.869840956318956	404	418	1	tttttaaaaaaaaaa
MA0144.2	STAT3	4.954	0.857570232356367	404	414	-1	ttttttaaaaa
MA0144.2	STAT3	4.151	0.847842245367305	404	414	1	tttttaaaaaa
MA0052.2	MEF2A	8.049	0.836213951045025	405	419	1	ttttaaaaaaaaaat
MA0144.2	STAT3	0.256	0.80065605692098	405	415	1	ttttaaaaaaa
MA0151.1	ARID3A	5.399	0.826577864606885	406	411	-1	tttaaa
MA0151.1	ARID3A	5.399	0.826577864606885	406	411	1	tttaaa
MA0144.2	STAT3	0.225	0.800280505742074	406	416	1	tttaaaaaaaa
MA0518.1	Stat4	3.937	0.801428947501051	406	419	1	tttaaaaaaaaaat
MA0084.1	SRY	5.725	0.80123530104233	407	415	1	ttaaaaaaa
MA0041.1	Foxd3	10.876	0.886549335206259	409	420	-1	aatttttttttt
MA0514.1	Sox3	4.334	0.829790573497522	409	418	-1	tttttttttt
MA0041.1	Foxd3	10.447	0.877990689585195	410	421	-1	taattttttttt
MA0084.1	SRY	5.833	0.804851087985305	411	419	1	aaaaaaaat
MA0467.1	Crx	4.826	0.805649489166036	412	422	1	aaaaaaattaa
MA0041.1	Foxd3	8.279	0.834738606353336	412	423	-1	attaattttttt
MA0135.1	Lhx3	9.020	0.81434767783926	412	424	1	aaaaaaattaatt
MA0041.1	Foxd3	8.384	0.836833379757093	413	424	-1	aattaatttttt
MA0135.1	Lhx3	15.293	0.943944420632438	413	425	-1	aaattaatttttt
MA0087.1	Sox5	6.624	0.840728791704037	413	419	-1	atttttt
MA0041.1	Foxd3	7.188	0.812972913177156	414	425	1	aaaaattaattt
MA0125.1	Nobox	6.333	0.834113407626162	414	421	-1	taattttt
MA0468.1	DUX4	5.700	0.867745337730864	415	425	1	aaaattaattt
MA0468.1	DUX4	5.700	0.867745337730864	416	426	-1	aaaattaattt
MA0041.1	Foxd3	7.188	0.812972913177156	416	427	-1	aaaaattaattt
MA0135.1	Lhx3	15.293	0.943944420632438	416	428	1	aaattaatttttt
MA0063.1	Nkx2-5	7.740	0.936500930664665	416	422	-1	ttaattt
MA0041.1	Foxd3	8.384	0.836833379757093	417	428	1	aattaatttttt
MA0158.1	HOXA5	6.952	0.897778107365595	417	424	-1	aattaatt
MA0158.1	HOXA5	6.952	0.897778107365595	417	424	1	aattaatt
MA0135.1	Lhx3	9.020	0.81434767783926	417	429	-1	aaaaaaattaatt
MA0132.1	Pdx1	8.106	0.939759009288448	417	422	-1	ttaatt
MA0075.1	Prrx2	9.124	0.999984728392131	417	421	1	aatta
MA0151.1	ARID3A	8.299	0.939715596653082	418	423	-1	attaat
MA0151.1	ARID3A	8.299	0.939715596653082	418	423	1	attaat
MA0041.1	Foxd3	8.279	0.834738606353336	418	429	1	attaattttttt
MA0467.1	Crx	4.826	0.805649489166036	419	429	-1	aaaaaaattaa
MA0063.1	Nkx2-5	7.740	0.936500930664665	419	425	1	ttaattt
MA0132.1	Pdx1	8.106	0.939759009288448	419	424	1	ttaatt
MA0041.1	Foxd3	10.447	0.877990689585195	420	431	1	taattttttttt
MA0125.1	Nobox	6.333	0.834113407626162	420	427	1	taattttt
MA0075.1	Prrx2	9.124	0.999984728392131	420	424	-1	aatta
MA0481.1	FOXP1	8.469	0.810011719117809	421	435	-1	aaaaaaaaaaaaatt
MA0041.1	Foxd3	10.876	0.886549335206259	421	432	1	aatttttttttt
MA0481.1	FOXP1	11.447	0.858810783633621	422	436	-1	aaaaaaaaaaaaaat
MA0041.1	Foxd3	9.952	0.868115329253197	422	433	1	attttttttttt
MA0084.1	SRY	5.833	0.804851087985305	422	430	-1	aaaaaaaat
MA0087.1	Sox5	6.624	0.840728791704037	422	428	1	atttttt
MA0481.1	FOXP1	12.839	0.881620823192389	423	437	-1	caaaaaaaaaaaaaa
MA0041.1	Foxd3	9.407	0.857242457776554	423	434	1	tttttttttttt
MA0514.1	Sox3	4.334	0.829790573497522	423	432	1	tttttttttt
MA0481.1	FOXP1	11.699	0.862940187346846	424	438	-1	ccaaaaaaaaaaaaa
MA0041.1	Foxd3	9.407	0.857242457776554	424	435	1	tttttttttttt
MA0514.1	Sox3	4.334	0.829790573497522	424	433	1	tttttttttt
MA0481.1	FOXP1	8.721	0.814141122831034	425	439	-1	gccaaaaaaaaaaaa
MA0041.1	Foxd3	9.407	0.857242457776554	425	436	1	tttttttttttt
MA0514.1	Sox3	4.334	0.829790573497522	425	434	1	tttttttttt
MA0052.2	MEF2A	9.746	0.859058709362415	426	440	-1	agccaaaaaaaaaaa
MA0514.1	Sox3	4.334	0.829790573497522	426	435	1	tttttttttt
MA0497.1	MEF2C	12.436	0.900388571109581	427	441	-1	aagccaaaaaaaaaa
MA0514.1	Sox3	4.334	0.829790573497522	427	436	1	tttttttttt
MA0511.1	RUNX2	10.367	0.859888574336954	428	442	1	tttttttttggcttt
MA0514.1	Sox3	2.987	0.809854494148554	428	437	1	tttttttttg
MA0148.3	FOXA1	3.016	0.824940503377791	429	443	1	ttttttttggctttt
MA0465.1	CDX2	5.460	0.834980723091817	430	440	-1	agccaaaaaaa
MA0041.1	Foxd3	6.574	0.8007234763209	430	441	1	tttttttggctt
MA0465.1	CDX2	9.105	0.88978851392388	431	441	-1	aagccaaaaaa
MA0002.2	RUNX1	7.785	0.849885770916321	431	441	1	ttttttggctt
MA0092.1	Hand1::Tcfe2a	6.464	0.814030779608769	432	441	1	tttttggctt
MA0514.1	Sox3	3.563	0.818379499126286	432	441	1	tttttggctt
MA0161.1	NFIC	8.520	0.960563817861358	435	440	1	ttggct
MA0052.2	MEF2A	5.567	0.802801641001561	436	450	-1	atctcgaaaaagcca
MA0105.3	NFKB1	4.129	0.809209736996054	436	446	1	tggctttttcg
MA0101.1	REL	6.608	0.80513913889895	436	445	1	tggctttttc
MA0497.1	MEF2C	7.506	0.833780989987164	437	451	-1	tatctcgaaaaagcc
MA0442.1	SOX10	4.805	0.817767607423551	439	444	1	cttttt
MA0152.1	NFATC2	6.940	0.836991622365617	441	447	1	ttttcga
MA0144.2	STAT3	0.515	0.803793726447963	441	451	-1	tatctcgaaaa
MA0033.1	FOXL1	5.446	0.85184608613667	444	451	1	tcgagata
MA0482.1	Gata4	7.345	0.877391086435238	444	454	-1	tcctatctcga
MA0036.2	GATA2	7.681	0.856317673787659	445	458	-1	caaatcctatctcg
MA0035.3	Gata1	7.594	0.871877775492392	445	455	-1	atcctatctcg
MA0468.1	DUX4	4.141	0.850774911288805	447	457	-1	aaatcctatct
MA0037.2	GATA3	6.588	0.872659931082488	447	454	1	agatagga
MA0467.1	Crx	9.088	0.872288285869278	448	458	1	gataggatttg
MA0038.1	Gfi1	6.494	0.817136290227098	449	458	-1	caaatcctat
MA0495.1	MAFF	8.197	0.826160160193629	451	468	-1	ctatacacagcaaatcct
MA0113.2	NR3C1	5.116	0.812234029349164	451	465	-1	tacacagcaaatcct
MA0158.1	HOXA5	4.376	0.807053712837978	453	460	-1	agcaaatc
MA0496.1	MAFK	4.100	0.815359008320921	453	467	-1	tatacacagcaaatc
MA0156.1	FEV	8.100	0.861988325180962	454	461	-1	cagcaaat
MA0081.1	SPIB	4.704	0.803024561387453	456	462	-1	acagcaa
MA0480.1	Foxo1	6.490	0.840809457854327	457	467	1	tgctgtgtata
MA0032.1	FOXC1	6.349	0.937204652169533	458	465	1	gctgtgta
MA0442.1	SOX10	7.097	0.919521007886682	459	464	1	ctgtgt
MA0479.1	FOXH1	5.287	0.847001544146041	460	470	-1	ggctatacaca
MA0033.1	FOXL1	5.920	0.873328769531983	460	467	-1	tatacaca
MA0033.1	FOXL1	5.008	0.831994998948595	460	467	1	tgtgtata
MA0157.1	FOXO3	6.860	0.822566262069477	460	467	-1	tatacaca
MA0130.1	ZNF354C	4.828	0.821082870798916	461	466	-1	atacac
MA0136.1	ELF5	5.654	0.806000345709704	464	472	1	tatagcctt
MA0505.1	Nr5a2	7.376	0.800661920362904	464	478	-1	acagccaaggctata
MA0109.1	Hltf	5.683	0.88151015857044	467	476	1	agccttggct
MA0133.1	BRCA1	4.694	0.824635569648526	468	474	-1	ccaaggc
MA0161.1	NFIC	8.520	0.960563817861358	471	476	1	ttggct
MA0463.1	Bcl6	8.869	0.82397210402515	473	486	-1	gttccaggacagcc
MA0518.1	Stat4	6.838	0.842240216477351	473	486	-1	gttccaggacagcc
MA0505.1	Nr5a2	12.839	0.878807492519959	474	488	-1	gagttccaggacagc
MA0519.1	Stat5a::Stat5b	3.923	0.841714582784736	475	485	1	ctgtcctggaa
MA0463.1	Bcl6	7.650	0.804681567186132	476	489	1	tgtcctggaactca
MA0141.2	Esrrb	6.153	0.818533966937991	476	487	-1	agttccaggaca
MA0067.1	Pax2	4.846	0.834293230682483	476	483	1	tgtcctgg
MA0137.3	STAT1	8.892	0.88191638984776	476	486	-1	gttccaggaca
MA0137.3	STAT1	4.388	0.820375121150632	476	486	1	tgtcctggaac
MA0144.2	STAT3	3.981	0.845782771160405	476	486	-1	gttccaggaca
MA0144.2	STAT3	2.544	0.828374156835021	476	486	1	tgtcctggaac
MA0518.1	Stat4	4.059	0.803145243542108	476	489	1	tgtcctggaactca
MA0089.1	NFE2L1::MafG	4.208	0.800592934199387	477	482	-1	caggac
MA0519.1	Stat5a::Stat5b	5.101	0.856111208097875	477	487	-1	agttccaggac
MA0597.1	THAP1	5.649	0.840520549951915	478	486	-1	gttccagga
MA0161.1	NFIC	6.285	0.885705642390383	480	485	1	ctggaa
MA0152.1	NFATC2	6.279	0.812612403037482	481	487	-1	agttcca
MA0067.1	Pax2	4.429	0.817918161093274	485	492	1	actcattc
MA0089.1	NFE2L1::MafG	5.264	0.846327457967442	486	491	-1	aatgag
MA0132.1	Pdx1	5.029	0.813134065294963	486	491	1	ctcatt
MA0078.1	Sox17	6.428	0.830980495276399	486	494	1	ctcattctg
MA0442.1	SOX10	6.352	0.886446713233527	488	493	1	cattct
MA0520.1	Stat6	4.996	0.807530637400284	488	502	-1	gtggtctacagaatg
MA0032.1	FOXC1	5.238	0.875058101474426	489	496	1	attctgta
MA0258.2	ESR2	10.336	0.86631404097609	496	510	-1	aggccagcgtggtct
MA0258.2	ESR2	6.282	0.812758280895999	496	510	1	agaccacgctggcct
MA0113.2	NR3C1	4.508	0.804665002877191	496	510	1	agaccacgctggcct
MA0130.1	ZNF354C	6.331	0.886867302367815	497	502	1	gaccac
MA0259.1	HIF1A::ARNT	5.998	0.844840374022324	499	506	-1	cagcgtgg
MA0004.1	Arnt	5.362	0.800944403663178	500	505	-1	agcgtg
MA0006.1	Arnt::Ahr	8.070	0.934964445117472	500	505	-1	agcgtg
MA0505.1	Nr5a2	13.330	0.885831009988221	503	517	-1	gagttcgaggccagc
MA0512.1	Rxra	4.998	0.836321142110774	503	513	-1	tcgaggccagc
MA0161.1	NFIC	6.668	0.898533687672434	504	509	1	ctggcc
MA0160.1	NR4A2	6.941	0.835067871228859	504	511	-1	gaggccag
MA0018.2	CREB1	6.141	0.801234339630041	505	512	-1	cgaggcca
MA0141.2	Esrrb	6.887	0.83089603361148	505	516	-1	agttcgaggcca
MA0071.1	RORA_1	8.024	0.824933867654678	505	514	-1	ttcgaggcca
MA0512.1	Rxra	3.202	0.810451615993703	509	519	-1	ctgagttcgag
MA0496.1	MAFK	4.284	0.817512315387511	511	525	1	cgaactcagaaattc
MA0081.1	SPIB	4.627	0.800393926249609	516	522	1	tcagaaa
MA0158.1	HOXA5	8.924	0.967230167151488	517	524	1	cagaaatt
MA0132.1	Pdx1	5.029	0.813134065294963	521	526	-1	cgaatt
MA0103.2	ZEB1	3.960	0.812638854519641	522	530	1	attcgcctg
MA0499.1	Myod1	2.356	0.82049869171811	523	535	1	ttcgcctgcctct
MA0006.1	Arnt::Ahr	4.891	0.800083340398517	525	530	1	cgcctg
MA0162.2	EGR1	5.692	0.841136582947531	525	538	1	cgcctgcctctgcc
MA0474.1	Erg	2.416	0.800495954624584	525	535	-1	agaggcaggcg
MA0079.3	SP1	3.682	0.8274644565495	525	535	1	cgcctgcctct
MA0516.1	SP2	7.791	0.829766731085199	525	539	1	cgcctgcctctgcct
MA0598.1	EHF	6.552	0.870187327883184	527	534	1	cctgcctc
MA0146.2	Zfx	7.693	0.826784365432524	527	540	1	cctgcctctgcctc
MA0162.2	EGR1	6.477	0.849543275524985	528	541	1	ctgcctctgcctcc
MA0081.1	SPIB	5.640	0.835002152153974	529	535	-1	agaggca
MA0599.1	KLF5	1.524	0.822640301168924	530	539	1	gcctctgcct
MA0474.1	Erg	3.721	0.818286582964792	531	541	-1	ggaggcagagg
MA0079.3	SP1	6.183	0.858929899793079	531	541	1	cctctgcctcc
MA0516.1	SP2	5.691	0.801268204814997	531	545	1	cctctgcctcccaag
MA0471.1	E2F6	7.817	0.876352047317015	532	542	-1	gggaggcagag
MA0024.2	E2F1	5.697	0.853731463099629	533	543	-1	tgggaggcaga
MA0599.1	KLF5	0.986	0.815796188067219	534	543	1	ctgcctccca
MA0503.1	Nkx2-5 (var.2)	5.366	0.836978214655499	535	545	1	tgcctcccaag
MA0519.1	Stat5a::Stat5b	4.716	0.851406029196722	537	547	1	cctcccaagtg
MA0154.2	EBF1	4.751	0.861811178889341	538	548	1	ctcccaagtgc
MA0154.2	EBF1	3.857	0.85164440165262	539	549	-1	agcacttggga
MA0109.1	Hltf	5.725	0.882990392856776	539	548	-1	gcacttggga
MA0056.1	MZF1_1-4	5.838	0.851836911132592	539	544	-1	ttggga
MA0161.1	NFIC	4.801	0.836001153621289	539	544	-1	ttggga
MA0464.1	Bhlhe40	2.199	0.812877242915956	540	550	1	cccaagtgctg
MA0104.3	Mycn	4.865	0.824704349506345	540	547	1	cccaagtg
MA0522.1	Tcf3	1.788	0.809030681360591	540	550	1	cccaagtgctg
MA0259.1	HIF1A::ARNT	4.860	0.810891052241062	541	548	1	ccaagtgc
MA0058.2	MAX	3.048	0.818051314034287	541	550	-1	cagcacttgg
MA0147.2	Myc	6.292	0.867169706504017	541	550	1	ccaagtgctg
MA0122.1	Nkx3-2	6.746	0.850558091420909	541	549	1	ccaagtgct
MA0004.1	Arnt	6.112	0.830868166588692	542	547	-1	cacttg
MA0004.1	Arnt	6.112	0.830868166588692	542	547	1	caagtg
MA0104.3	Mycn	4.794	0.823340532746247	542	549	-1	agcacttg
MA0133.1	BRCA1	5.215	0.849621271929792	545	551	-1	ccagcac
MA0144.2	STAT3	1.747	0.818718857170908	545	555	1	gtgctgggatc
MA0056.1	MZF1_1-4	5.262	0.825555833876247	548	553	1	ctggga
MA0484.1	HNF4G	8.350	0.856866771130278	549	563	1	tgggatcaaaggcgt
MA0523.1	TCF7L2	13.065	0.922998175694536	549	562	1	tgggatcaaaggcg
MA0114.2	HNF4A	6.922	0.827009249323279	550	564	-1	cacgcctttgatccc
MA0514.1	Sox3	7.277	0.873348020805624	551	560	-1	cctttgatcc
MA0515.1	Sox6	7.170	0.851176104385401	551	560	-1	cctttgatcc
MA0077.1	SOX9	7.416	0.839893677757734	552	560	-1	cctttgatc
MA0151.1	ARID3A	9.015	0.967648912565178	553	558	1	atcaaa
MA0109.1	Hltf	5.700	0.882109301019671	553	562	-1	cgcctttgat
MA0143.3	Sox2	6.693	0.870981793987171	553	560	-1	cctttgat
MA0442.1	SOX10	4.669	0.811729883835861	554	559	-1	ctttga
MA0259.1	HIF1A::ARNT	8.740	0.926640936697386	558	565	1	aggcgtgc
MA0506.1	NRF1	5.165	0.840773866594118	558	568	1	aggcgtgcgcc
MA0525.1	TP63	8.619	0.828479324639529	558	577	1	aggcgtgcgccaccacgccc
MA0006.1	Arnt::Ahr	7.680	0.918417219310491	559	564	1	ggcgtg
MA0466.1	CEBPB	-1.404	0.805222428751096	560	570	1	gcgtgcgccac
MA0478.1	FOSL2	2.257	0.804361122166375	562	572	-1	tggtggcgcac
MA0597.1	THAP1	4.699	0.811445978143479	564	572	1	gcgccacca
MA0027.1	En1	5.286	0.835813244713737	565	575	-1	gcgtggtggcg
MA0130.1	ZNF354C	5.138	0.83465118336469	565	570	1	cgccac
MA0133.1	BRCA1	4.584	0.819360277420235	567	573	1	ccaccac
MA0162.2	EGR1	2.279	0.804586211270015	567	580	1	ccaccacgcccagt
MA0493.1	Klf1	12.885	0.929434061001277	568	578	1	caccacgccca
MA0067.1	Pax2	4.195	0.808729273122351	568	575	1	caccacgc
MA0130.1	ZNF354C	7.138	0.92218868378904	568	573	1	caccac
MA0599.1	KLF5	11.119	0.944702132415869	569	578	1	accacgccca
MA0039.2	Klf4	13.663	0.968641507506972	569	578	-1	tgggcgtggt
MA0014.2	PAX5	9.057	0.833373312501836	569	587	-1	aagagcaactgggcgtggt
MA0259.1	HIF1A::ARNT	8.295	0.913365498918246	570	577	-1	gggcgtgg
MA0006.1	Arnt::Ahr	7.680	0.918417219310491	571	576	-1	ggcgtg
MA0161.1	NFIC	3.901	0.80585692188801	573	578	-1	tgggcg
MA0050.2	IRF1	13.434	0.837025450614482	574	594	1	gcccagttgctctttcctttt
MA0500.1	Myog	4.244	0.850884136949909	574	584	-1	agcaactgggc
MA0048.1	NHLH1	9.260	0.829739191112655	574	585	-1	gagcaactgggc
MA0048.1	NHLH1	8.417	0.811573014804734	574	585	1	gcccagttgctc
MA0521.1	Tcf12	4.440	0.842869243640748	574	584	-1	agcaactgggc
MA0499.1	Myod1	4.384	0.846569358646025	575	587	1	cccagttgctctt
MA0522.1	Tcf3	5.914	0.863913858982311	575	585	1	cccagttgctc
MA0517.1	STAT2::STAT1	11.151	0.844676724343086	576	590	1	ccagttgctctttcc
MA0080.3	Spi1	8.270	0.856054557960498	576	590	-1	ggaaagagcaactgg
MA0133.1	BRCA1	5.175	0.847702983846777	577	583	-1	gcaactg
MA0050.2	IRF1	11.190	0.811339032321959	580	600	1	ttgctctttcctttttcactt
MA0081.1	SPIB	5.670	0.836027074934952	580	586	-1	agagcaa
MA0480.1	Foxo1	4.579	0.811647467239858	581	591	1	tgctctttcct
MA0484.1	HNF4G	4.254	0.804089256073456	581	595	-1	aaaaaggaaagagca
MA0098.2	Ets1	8.985	0.843790206887928	582	596	1	gctctttcctttttc
MA0508.1	PRDM1	10.328	0.842897214913335	582	596	-1	gaaaaaggaaagagc
MA0517.1	STAT2::STAT1	10.751	0.83896105152398	582	596	1	gctctttcctttttc
MA0080.3	Spi1	4.115	0.810548419255747	582	596	-1	gaaaaaggaaagagc
MA0474.1	Erg	9.430	0.89611546970368	583	593	-1	aaaggaaagag
MA0475.1	FLI1	7.614	0.856517167500055	583	593	-1	aaaggaaagag
MA0080.3	Spi1	6.878	0.840809180083961	583	597	-1	tgaaaaaggaaagag
MA0473.1	ELF1	4.903	0.818354031720129	584	596	-1	gaaaaaggaaaga
MA0136.1	ELF5	8.657	0.904142883249592	584	592	1	tctttcctt
MA0156.1	FEV	6.329	0.800058444980639	585	592	-1	aaggaaag
MA0152.1	NFATC2	6.265	0.812096050434466	585	591	1	ctttcct
MA0514.1	Sox3	3.111	0.811689738275705	585	594	1	ctttcctttt
MA0028.1	ELK1	6.379	0.824229163796081	586	595	-1	aaaaaggaaa
MA0109.1	Hltf	7.052	0.929758747570289	587	596	1	ttcctttttc
MA0081.1	SPIB	8.051	0.917371779651926	587	593	-1	aaaggaa
MA0148.3	FOXA1	0.852	0.80075430872351	588	602	1	tcctttttcactttg
MA0508.1	PRDM1	7.350	0.804398593367433	589	603	-1	ccaaagtgaaaaagg
MA0143.3	Sox2	5.849	0.856009972708171	589	596	1	cctttttc
MA0482.1	Gata4	2.596	0.80911323694034	590	600	1	ctttttcactt
MA0442.1	SOX10	4.805	0.817767607423551	590	595	1	cttttt
MA0152.1	NFATC2	6.994	0.838983268120109	591	597	1	tttttca
MA0047.2	Foxa2	4.936	0.800332380914878	592	603	1	ttttcactttgg
MA0512.1	Rxra	3.113	0.809169662862066	592	602	-1	caaagtgaaaa
MA0067.1	Pax2	4.971	0.839201824684045	593	600	1	tttcactt
MA0484.1	HNF4G	4.130	0.802491499269978	594	608	-1	atatcccaaagtgaa
MA0122.1	Nkx3-2	6.322	0.834735077569452	594	602	-1	caaagtgaa
MA0141.2	Esrrb	5.201	0.802500332778371	595	606	-1	atcccaaagtga
MA0109.1	Hltf	6.120	0.896911643883029	595	604	1	tcactttggg
MA0442.1	SOX10	5.559	0.851241457314128	598	603	1	ctttgg
MA0033.1	FOXL1	4.654	0.815950969577412	600	607	1	ttgggata
MA0056.1	MZF1_1-4	5.838	0.851836911132592	600	605	1	ttggga
MA0161.1	NFIC	4.801	0.836001153621289	600	605	1	ttggga
MA0136.1	ELF5	5.834	0.811883015292514	601	609	-1	tatatccca
MA0033.1	FOXL1	4.873	0.825876513171449	602	609	1	gggatata
MA0108.2	TBP	5.821	0.8030356813256	603	617	1	ggatataatccgttt
MA0151.1	ARID3A	5.399	0.826577864606885	606	611	-1	attata
MA0467.1	Crx	10.335	0.8917858408878	607	617	-1	aaacggattat
MA0063.1	Nkx2-5	4.441	0.803680368921064	607	613	1	ataatcc
MA0075.1	Prrx2	5.937	0.8677934697077	608	612	-1	gatta
MA0109.1	Hltf	4.021	0.822935173239725	610	619	1	atccgtttct
MA0462.1	BATF::JUN	1.746	0.809284302010233	625	635	1	agacttactct
MA0124.1	NKX3-1	7.411	0.850145058439072	625	631	1	agactta
MA0080.3	Spi1	5.595	0.826757585388848	625	639	-1	ggagagagtaagtct
MA0473.1	ELF1	4.025	0.80701990910994	626	638	-1	gagagagtaagtc
MA0598.1	EHF	6.510	0.869437914477032	627	634	1	acttactc
MA0489.1	JUN (var.2)	3.712	0.812701279204825	628	641	-1	aaggagagagtaag
MA0490.1	JUNB	1.934	0.814883864047764	628	638	-1	gagagagtaag
MA0099.2	JUN::FOS	5.631	0.816288130175438	629	635	1	ttactct
MA0508.1	PRDM1	12.251	0.86775713742266	629	643	-1	ggaaggagagagtaa
MA0081.1	SPIB	6.322	0.858302063374879	629	635	-1	agagtaa
MA0471.1	E2F6	2.719	0.801137450569424	630	640	-1	aggagagagta
MA0032.1	FOXC1	6.723	0.958125273195608	630	637	-1	agagagta
MA0599.1	KLF5	1.024	0.816279601260277	632	641	1	ctctctcctt
MA0471.1	E2F6	5.947	0.848762542429217	634	644	-1	aggaaggagag
MA0599.1	KLF5	1.117	0.817462691443285	635	644	1	tctccttcct
MA0136.1	ELF5	6.870	0.845741046891357	637	645	1	tccttccta
MA0598.1	EHF	7.556	0.88810187692549	638	645	1	ccttccta
MA0510.1	RFX5	2.387	0.801393105900064	639	653	1	cttcctaggctcatg
MA0058.2	MAX	5.742	0.855803690077034	645	654	1	aggctcatgg
MA0147.2	Myc	5.774	0.859566765710415	645	654	-1	ccatgagcct
MA0154.2	EBF1	-0.403	0.803198684618581	646	656	1	ggctcatggag
MA0154.2	EBF1	-0.572	0.801276777064883	647	657	-1	tctccatgagc
MA0067.1	Pax2	4.436	0.818193042357362	647	654	1	gctcatgg
MA0089.1	NFE2L1::MafG	5.823	0.870537305302994	648	653	-1	catgag
MA0597.1	THAP1	4.993	0.82044379299788	649	657	-1	tctccatga
MA0466.1	CEBPB	-0.714	0.812455105828083	651	661	-1	tgcttctccat
MA0130.1	ZNF354C	4.723	0.816487152026638	651	656	-1	ctccat
MA0056.1	MZF1_1-4	4.916	0.809768936774344	652	657	1	tggaga
MA0152.1	NFATC2	7.886	0.871882305398015	652	658	-1	ttctcca
MA0111.1	Spz1	7.644	0.816014102188809	653	663	1	ggagaagcagc
MA0117.1	Mafb	5.514	0.827406783118601	656	663	-1	gctgcttc
MA0100.2	Myb	4.345	0.819347301487504	656	665	1	gaagcagcct
MA0036.2	GATA2	3.977	0.805818060126828	661	674	1	agcctccaatctcc
MA0528.1	ZNF263	5.763	0.801942550301119	663	683	-1	ggtacagtgggagattggagg
MA0161.1	NFIC	6.127	0.880413655041652	664	669	-1	ttggag
MA0130.1	ZNF354C	4.723	0.816487152026638	664	669	1	ctccaa
MA0482.1	Gata4	3.446	0.821333951210852	665	675	1	tccaatctccc
MA0038.1	Gfi1	8.851	0.88794233909285	666	675	1	ccaatctccc
MA0162.2	EGR1	3.589	0.81861521416997	667	680	1	caatctcccactgt
MA0471.1	E2F6	4.310	0.824610660342947	669	679	-1	cagtgggagat
MA0007.2	AR	7.542	0.843789350363865	670	684	-1	aggtacagtgggaga
MA0597.1	THAP1	4.883	0.817077263630587	670	678	1	tctcccact
MA0056.1	MZF1_1-4	5.004	0.813784101355175	672	677	-1	gtggga
MA0032.1	FOXC1	5.560	0.893069973053026	674	681	1	ccactgta
MA0077.1	SOX9	6.139	0.803234889697966	674	682	1	ccactgtac
MA0442.1	SOX10	5.561	0.851330247366888	675	680	1	cactgt
MA0103.2	ZEB1	7.774	0.877392065667044	677	685	1	ctgtacctg
MA0137.3	STAT1	3.957	0.814486069905414	679	689	-1	tttacaggtac
MA0144.2	STAT3	2.843	0.831996408528334	679	689	1	gtacctgtaaa
MA0032.1	FOXC1	3.986	0.805024364777511	680	687	-1	tacaggta
MA0032.1	FOXC1	4.238	0.819120612099893	680	687	1	tacctgta
MA0081.1	SPIB	5.327	0.824308791139101	680	686	-1	acaggta
MA0519.1	Stat5a::Stat5b	3.149	0.832255340006834	680	690	-1	atttacaggta
MA0485.1	Hoxc9	7.332	0.817712234204953	681	693	1	acctgtaaattca
MA0507.1	POU2F2	5.945	0.817308823220851	681	693	-1	tgaatttacaggt
MA0145.2	Tcfcp2l1	4.971	0.803538454053997	682	695	1	cctgtaaattcagg
MA0158.1	HOXA5	4.668	0.817337689236295	683	690	1	ctgtaaat
MA0157.1	FOXO3	6.617	0.814403413354146	684	691	1	tgtaaatt
MA0158.1	HOXA5	4.433	0.809061201381485	684	691	1	tgtaaatt
MA0158.1	HOXA5	4.334	0.805574510753289	687	694	-1	ctgaattt
MA0032.1	FOXC1	4.401	0.828238422867942	690	697	1	ttcaggta
MA0598.1	EHF	6.578	0.870651250467945	692	699	-1	cctacctg
MA0103.2	ZEB1	9.793	0.911670181374073	692	700	-1	ccctacctg
MA0111.1	Spz1	10.003	0.877346322394952	697	707	1	agggtttcagt
MA0133.1	BRCA1	4.735	0.826601814933616	698	704	-1	gaaaccc
MA0028.1	ELK1	6.352	0.823331918383898	701	710	-1	catactgaaa
MA0032.1	FOXC1	5.594	0.89497184769176	701	708	1	tttcagta
MA0124.1	NKX3-1	7.411	0.850145058439072	703	709	-1	atactga
MA0014.2	PAX5	9.450	0.837964856718655	706	724	1	gtatgcagctaagcagatc
MA0033.1	FOXL1	4.928	0.828369229599175	707	714	-1	gctgcata
MA0100.2	Myb	4.770	0.826348116079618	708	717	-1	ttagctgcat
MA0522.1	Tcf3	3.424	0.830792406660914	708	718	-1	cttagctgcat
MA0482.1	Gata4	4.733	0.839837550347499	709	719	-1	gcttagctgca
MA0036.2	GATA2	5.742	0.829881725923634	710	723	-1	atctgcttagctgc
MA0035.3	Gata1	5.439	0.842350625807131	710	720	-1	tgcttagctgc
MA0496.1	MAFK	5.466	0.831344972739192	710	724	1	gcagctaagcagatc
MA0103.2	ZEB1	3.299	0.801416549179202	711	719	-1	gcttagctg
MA0037.2	GATA3	4.639	0.841993143004163	712	719	1	agctaagc
MA0092.1	Hand1::Tcfe2a	6.313	0.809581937882259	715	724	-1	gatctgctta
MA0033.1	FOXL1	5.585	0.858145860381287	721	728	1	gatctata
MA0109.1	Hltf	4.050	0.823957239770767	724	733	-1	tagcttatag
MA0117.1	Mafb	5.190	0.81337551241115	724	731	-1	gcttatag
MA0467.1	Crx	4.900	0.806806521300255	726	736	-1	gggtagcttat
MA0063.1	Nkx2-5	4.972	0.825058883102892	726	732	1	ataagct
MA0164.1	Nr2e3	6.240	0.806206760727597	727	733	1	taagcta
MA0597.1	THAP1	5.157	0.825462982236389	731	739	1	ctaccccaa
MA0524.1	TFAP2C	3.406	0.807086783123075	732	746	-1	gagagctttggggta
MA0056.1	MZF1_1-4	4.989	0.813099698301624	733	738	-1	tggggt
MA0133.1	BRCA1	4.871	0.833123994415866	736	742	1	ccaaagc
MA0442.1	SOX10	5.559	0.851241457314128	736	741	-1	ctttgg
MA0467.1	Crx	5.719	0.819612052623567	737	747	-1	agagagctttg
MA0038.1	Gfi1	6.198	0.808244228086978	737	746	1	caaagctctc
MA0494.1	Nr1h3::Rxra	7.305	0.811003325614083	737	755	-1	tggccaacagagagctttg
MA0503.1	Nkx2-5 (var.2)	5.528	0.839364394276512	739	749	1	aagctctctgt
MA0154.2	EBF1	0.160	0.809601252386225	743	753	-1	gccaacagaga
MA0442.1	SOX10	5.846	0.863982829885209	744	749	1	ctctgt
MA0133.1	BRCA1	7.447	0.956661746962011	746	752	-1	ccaacag
MA0597.1	THAP1	5.376	0.832165436158544	747	755	-1	tggccaaca
MA0161.1	NFIC	7.969	0.942108849322429	749	754	1	ttggcc
MA0093.2	USF1	4.076	0.8266800678438	751	761	-1	gtctggtggcc
MA0526.1	USF2	3.596	0.82672365230117	751	761	-1	gtctggtggcc
MA0093.2	USF1	3.691	0.821619190686581	752	762	1	gccaccagacc
MA0092.1	Hand1::Tcfe2a	7.807	0.853598954699514	753	762	-1	ggtctggtgg
MA0512.1	Rxra	4.164	0.824308232989595	756	766	-1	aaaaggtctgg
MA0036.2	GATA2	5.218	0.822737612112004	757	770	1	cagaccttttctct
MA0114.2	HNF4A	7.219	0.830962598173642	757	771	1	cagaccttttctctc
MA0160.1	NR4A2	6.017	0.802601840117042	757	764	-1	aaggtctg
MA0484.1	HNF4G	5.882	0.825066256686861	758	772	-1	ggagagaaaaggtct
MA0065.2	PPARG::RXRA	10.416	0.840340381298808	758	772	-1	ggagagaaaaggtct
MA0109.1	Hltf	8.210	0.970570921464975	759	768	1	gaccttttct
MA0035.3	Gata1	5.259	0.83988432096103	760	770	1	accttttctct
MA0037.2	GATA3	5.281	0.852094773556387	761	768	-1	agaaaagg
MA0482.1	Gata4	7.802	0.883961517519502	761	771	1	ccttttctctc
MA0080.3	Spi1	3.902	0.808215613589295	761	775	-1	gaaggagagaaaagg
MA0035.3	Gata1	3.336	0.813535964188521	762	772	1	cttttctctcc
MA0514.1	Sox3	9.370	0.904325165629225	762	771	1	cttttctctc
MA0471.1	E2F6	5.741	0.845723270767781	763	773	-1	aggagagaaaa
MA0037.2	GATA3	5.228	0.851260838323882	763	770	-1	agagaaaa
MA0482.1	Gata4	6.942	0.871597030139925	763	773	1	ttttctctcct
MA0081.1	SPIB	6.322	0.858302063374879	764	770	-1	agagaaa
MA0599.1	KLF5	1.374	0.82073209119633	765	774	1	ttctctcctt
MA0519.1	Stat5a::Stat5b	1.971	0.817858714693695	771	781	1	ccttcaatgag
MA0158.1	HOXA5	4.656	0.816915060069241	772	779	1	cttcaatg
MA0489.1	JUN (var.2)	4.649	0.824758701056013	772	785	1	cttcaatgagacag
MA0151.1	ARID3A	5.399	0.826577864606885	773	778	-1	attgaa
MA0462.1	BATF::JUN	3.493	0.83149518724398	774	784	1	tcaatgagaca
MA0478.1	FOSL2	5.468	0.848753399597928	775	785	1	caatgagacag
MA0490.1	JUNB	4.786	0.851763633858458	775	785	1	caatgagacag
MA0067.1	Pax2	4.297	0.812734685827625	775	782	-1	tctcattg
MA0476.1	FOS	5.816	0.866507110165567	776	786	-1	actgtctcatt
MA0476.1	FOS	1.258	0.805716497172818	776	786	1	aatgagacagt
MA0477.1	FOSL1	3.522	0.817620272913196	776	786	-1	actgtctcatt
MA0477.1	FOSL1	4.078	0.825321567748745	776	786	1	aatgagacagt
MA0491.1	JUND	3.767	0.853991223448912	776	786	-1	actgtctcatt
MA0491.1	JUND	0.976	0.822957604608037	776	786	1	aatgagacagt
MA0089.1	NFE2L1::MafG	5.264	0.846327457967442	776	781	1	aatgag
MA0132.1	Pdx1	5.029	0.813134065294963	776	781	-1	ctcatt
MA0490.1	JUNB	1.888	0.814289029050817	777	787	-1	cactgtctcat
MA0462.1	BATF::JUN	1.814	0.810148835608341	778	788	-1	acactgtctca
MA0099.2	JUN::FOS	6.656	0.853702307582909	778	784	-1	tgtctca
MA0099.2	JUN::FOS	6.109	0.833735912420093	778	784	1	tgagaca
MA0100.2	Myb	5.792	0.843183016110538	780	789	-1	cacactgtct
MA0442.1	SOX10	4.824	0.818611112924773	780	785	-1	ctgtct
MA0078.1	Sox17	7.546	0.867097474768816	781	789	-1	cacactgtc
MA0078.1	Sox17	5.582	0.803650473227576	781	789	1	gacagtgtg
MA0442.1	SOX10	5.561	0.851330247366888	782	787	-1	cactgt
MA0512.1	Rxra	3.047	0.808219000989167	783	793	1	cagtgtgcagc
MA0442.1	SOX10	6.812	0.906868425368361	783	788	1	cagtgt
MA0499.1	Myod1	4.192	0.844101129824447	785	797	-1	cccagctgcacac
MA0139.1	CTCF	10.013	0.819156431584135	786	804	1	tgtgcagctgggggcacgg
MA0500.1	Myog	8.154	0.903268326283462	787	797	-1	cccagctgcac
MA0048.1	NHLH1	10.758	0.862020249368012	787	798	-1	ccccagctgcac
MA0048.1	NHLH1	10.047	0.846698598887666	787	798	1	gtgcagctgggg
MA0521.1	Tcf12	7.212	0.881569547960385	787	797	-1	cccagctgcac
MA0522.1	Tcf3	15.131	0.986516439723803	787	797	-1	cccagctgcac
MA0130.1	ZNF354C	4.636	0.812679270758179	787	792	-1	ctgcac
MA0499.1	Myod1	8.107	0.89442985813943	788	800	1	tgcagctgggggc
MA0500.1	Myog	6.198	0.877062834125807	788	798	1	tgcagctgggg
MA0521.1	Tcf12	6.500	0.871629210054331	788	798	1	tgcagctgggg
MA0522.1	Tcf3	3.719	0.834716434144774	788	798	1	tgcagctgggg
MA0461.1	Atoh1	5.968	0.877463480149903	790	797	1	cagctggg
MA0103.2	ZEB1	4.883	0.828309335350541	790	798	-1	ccccagctg
MA0162.2	EGR1	3.121	0.813603326111054	792	805	-1	cccgtgcccccagc
MA0469.1	E2F3	8.479	0.849698783594015	793	807	-1	ctcccgtgcccccag
MA0512.1	Rxra	6.722	0.861153582548319	793	803	1	ctgggggcacg
MA0056.1	MZF1_1-4	6.469	0.880627466251957	794	799	1	tggggg
MA0597.1	THAP1	7.227	0.888814943966349	794	802	-1	gtgccccca
MA0464.1	Bhlhe40	6.454	0.87029030157283	797	807	-1	ctcccgtgccc
MA0526.1	USF2	1.889	0.804545973418371	797	807	-1	ctcccgtgccc
MA0024.2	E2F1	6.352	0.863585761005956	798	808	1	ggcacgggaga
MA0104.3	Mycn	4.709	0.821707794371483	798	805	1	ggcacggg
MA0470.1	E2F4	6.438	0.846763016287245	799	809	1	gcacgggagag
MA0471.1	E2F6	5.433	0.841179117021555	799	809	1	gcacgggagag
MA0004.1	Arnt	6.182	0.833661051128406	800	805	-1	cccgtg
MA0004.1	Arnt	6.112	0.830868166588692	800	805	1	cacggg
MA0006.1	Arnt::Ahr	4.891	0.800083340398517	800	805	-1	cccgtg
MA0597.1	THAP1	4.464	0.804253847222445	800	808	-1	tctcccgtg
MA0499.1	Myod1	5.330	0.858730527735673	802	814	-1	accagctctcccg
MA0500.1	Myog	4.330	0.852036321165429	805	815	1	gagagctggtt
MA0521.1	Tcf12	4.830	0.848314091651087	805	815	1	gagagctggtt
MA0522.1	Tcf3	3.505	0.831869851495466	805	815	1	gagagctggtt
MA0461.1	Atoh1	4.580	0.856374596433425	807	814	1	gagctggt
MA0503.1	Nkx2-5 (var.2)	5.039	0.832161666901971	813	823	-1	gtgctcttaac
MA0063.1	Nkx2-5	7.601	0.930904671773376	814	820	1	ttaagag
MA0122.1	Nkx3-2	5.514	0.804581787022338	814	822	1	ttaagagca
MA0148.3	FOXA1	1.854	0.811953276858256	816	830	-1	tgtaagtgtgctctt
MA0160.1	NR4A2	6.473	0.818624037289107	816	823	1	aagagcac
MA0027.1	En1	6.010	0.864849606886199	818	828	-1	taagtgtgctc
MA0122.1	Nkx3-2	7.030	0.861156525227073	821	829	-1	gtaagtgtg
MA0124.1	NKX3-1	8.333	0.883282576116718	822	828	1	acactta
MA0063.1	Nkx2-5	6.555	0.888791817095047	823	829	-1	gtaagtg
MA0158.1	HOXA5	4.668	0.817337689236295	824	831	-1	ctgtaagt
MA0032.1	FOXC1	5.560	0.893069973053026	827	834	-1	ccactgta
MA0483.1	Gfi1b	4.678	0.812190330589563	827	837	-1	aagccactgta
MA0002.2	RUNX1	6.772	0.830135944476692	827	837	1	tacagtggctt
MA0442.1	SOX10	5.561	0.851330247366888	828	833	-1	cactgt
MA0067.1	Pax2	5.212	0.848665593919055	829	836	-1	agccactg
MA0479.1	FOXH1	4.777	0.839827170466804	830	840	-1	tggaagccact
MA0062.2	GABPA	6.246	0.816509835157213	831	841	-1	ctggaagccac
MA0161.1	NFIC	3.984	0.808636889925635	831	836	1	gtggct
MA0130.1	ZNF354C	5.331	0.84309855215564	831	836	-1	agccac
MA0076.2	ELK4	5.445	0.825681834848048	832	842	1	tggcttccagt
MA0474.1	Erg	3.707	0.818095725649265	832	842	-1	actggaagcca
MA0475.1	FLI1	4.935	0.816592423515143	832	842	-1	actggaagcca
MA0080.3	Spi1	3.766	0.806726122647334	832	846	-1	ccaaactggaagcca
MA0473.1	ELF1	4.785	0.816830766950195	833	845	-1	caaactggaagcc
MA0095.2	YY1	5.755	0.808373900732124	834	845	-1	caaactggaagc
MA0028.1	ELK1	7.644	0.866266772922414	835	844	-1	aaactggaag
MA0597.1	THAP1	6.002	0.851324048739682	835	843	1	cttccagtt
MA0100.2	Myb	5.026	0.83056507733981	836	845	-1	caaactggaa
MA0161.1	NFIC	6.285	0.885705642390383	836	841	-1	ctggaa
MA0081.1	SPIB	6.725	0.872070192732687	836	842	-1	actggaa
MA0514.1	Sox3	4.161	0.82723011193303	841	850	1	gtttggttct
MA0518.1	Stat4	8.702	0.86846296910466	843	856	-1	gtgctgagaaccaa
MA0482.1	Gata4	1.993	0.800443718463729	845	855	1	ggttctcagca
MA0496.1	MAFK	6.685	0.84561063205535	845	859	1	ggttctcagcactca
MA0519.1	Stat5a::Stat5b	5.978	0.866829238997385	845	855	1	ggttctcagca
MA0137.3	STAT1	4.256	0.818571513808709	846	856	-1	gtgctgagaac
MA0144.2	STAT3	7.309	0.886100007399011	846	856	-1	gtgctgagaac
MA0117.1	Mafb	5.298	0.818052602646967	847	854	-1	gctgagaa
MA0133.1	BRCA1	4.666	0.823292767990416	850	856	1	tcagcac
MA0503.1	Nkx2-5 (var.2)	8.875	0.888664043606957	851	861	1	cagcactcata
MA0122.1	Nkx3-2	6.844	0.854215297452613	852	860	-1	atgagtgct
MA0006.1	Arnt::Ahr	5.297	0.817309426751426	854	859	-1	tgagtg
MA0063.1	Nkx2-5	4.410	0.80243228240574	854	860	-1	atgagtg
MA0142.1	Pou5f1::Sox2	9.323	0.809418610111516	854	868	1	cactcatatgcagct
MA0109.1	Hltf	3.378	0.800273491189395	855	864	1	actcatatgc
MA0464.1	Bhlhe40	9.835	0.915910407640725	856	866	1	ctcatatgcag
MA0158.1	HOXA5	5.823	0.858015746565253	856	863	1	ctcatatg
MA0089.1	NFE2L1::MafG	5.083	0.838488491298865	856	861	-1	tatgag
MA0033.1	FOXL1	4.928	0.828369229599175	860	867	-1	gctgcata
MA0522.1	Tcf3	2.572	0.819459283216002	861	871	-1	gtgagctgcat
MA0503.1	Nkx2-5 (var.2)	3.254	0.805869502559323	864	874	1	cagctcacaac
MA0027.1	En1	5.149	0.830318794965634	866	876	-1	tggttgtgagc
MA0510.1	RFX5	3.865	0.818244293868119	866	880	1	gctcacaaccactgt
MA0599.1	KLF5	-0.071	0.802349668460339	867	876	1	ctcacaacca
MA0027.1	En1	5.361	0.83882115515978	869	879	-1	cagtggttgtg
MA0133.1	BRCA1	5.601	0.868132751930883	870	876	1	acaacca
MA0038.1	Gfi1	5.967	0.801304814727627	870	879	1	acaaccactg
MA0483.1	Gfi1b	9.806	0.889167445721737	871	881	1	caaccactgtt
MA0002.2	RUNX1	5.826	0.811692375067127	871	881	-1	aacagtggttg
MA0130.1	ZNF354C	7.331	0.93063605257999	872	877	1	aaccac
MA0077.1	SOX9	7.433	0.840381696079594	874	882	1	ccactgtta
MA0143.3	Sox2	6.426	0.866245447682085	874	881	1	ccactgtt
MA0442.1	SOX10	5.561	0.851330247366888	875	880	1	cactgt
MA0593.1	FOXP2	7.276	0.845874145666352	876	886	-1	gagttaacagt
MA0084.1	SRY	7.526	0.861531896267309	876	884	-1	gttaacagt
MA0087.1	Sox5	6.624	0.840728791704037	876	882	1	actgtta
MA0031.1	FOXD1	7.193	0.821160191695154	877	884	-1	gttaacag
MA0063.1	Nkx2-5	4.640	0.811692279132333	877	883	-1	ttaacag
MA0479.1	FOXH1	2.770	0.811593899929101	878	888	-1	tggagttaaca
MA0482.1	Gata4	4.144	0.831369314223579	878	888	1	tgttaactcca
MA0092.1	Hand1::Tcfe2a	6.204	0.806370522331335	883	892	-1	agactggagt
MA0161.1	NFIC	4.826	0.836838493391658	884	889	-1	ctggag
MA0130.1	ZNF354C	5.723	0.860255902238813	884	889	1	ctccag
MA0524.1	TFAP2C	4.182	0.816825371654455	885	899	1	tccagtctcaggcag
MA0145.2	Tcfcp2l1	12.032	0.906300503017962	886	899	1	ccagtctcaggcag
MA0442.1	SOX10	4.539	0.805958530406451	887	892	1	cagtct
MA0145.2	Tcfcp2l1	4.784	0.800816955235662	887	900	-1	cctgcctgagactg
MA0469.1	E2F3	5.489	0.809371450207741	889	903	-1	ttccctgcctgagac
MA0099.2	JUN::FOS	6.201	0.837094062977641	892	898	-1	tgcctga
MA0006.1	Arnt::Ahr	5.297	0.817309426751426	893	898	-1	tgcctg
MA0598.1	EHF	6.578	0.870651250467945	893	900	-1	cctgcctg
MA0098.2	Ets1	6.011	0.800642821711716	893	907	-1	ggcattccctgcctg
MA0599.1	KLF5	1.222	0.818798438424101	894	903	-1	ttccctgcct
MA0471.1	E2F6	4.383	0.825687683795786	895	905	1	ggcagggaatg
MA0474.1	Erg	3.620	0.816909683759918	896	906	1	gcagggaatgc
MA0475.1	FLI1	4.710	0.81323928152313	896	906	1	gcagggaatgc
MA0156.1	FEV	8.100	0.861988325180962	897	904	1	cagggaat
MA0105.3	NFKB1	10.039	0.895427962779134	898	908	-1	tggcattccct
MA0107.1	RELA	7.713	0.802262695358194	899	908	-1	tggcattccc
MA0019.1	Ddit3::Cebpa	10.745	0.888894338287546	901	912	1	gaatgccatccc
MA0597.1	THAP1	5.454	0.834552611528079	903	911	1	atgccatcc
MA0027.1	En1	4.424	0.801242327320558	904	914	-1	aagggatggca
MA0161.1	NFIC	6.106	0.879710289634542	904	909	-1	atggca
MA0474.1	Erg	4.029	0.822485443906389	909	919	-1	agacgaaggga
MA0109.1	Hltf	4.450	0.838054709164441	909	918	1	tcccttcgtc
MA0598.1	EHF	6.552	0.870187327883184	911	918	1	ccttcgtc
MA0143.3	Sox2	5.849	0.856009972708171	911	918	1	ccttcgtc
MA0514.1	Sox3	6.306	0.858976875261564	911	920	1	ccttcgtctg
MA0515.1	Sox6	6.056	0.829944796878207	911	920	1	ccttcgtctg
MA0442.1	SOX10	4.605	0.808888602147537	912	917	1	cttcgt
MA0081.1	SPIB	5.670	0.836027074934952	913	919	-1	agacgaa
MA0513.1	SMAD2::SMAD3::SMAD4	9.520	0.840251224972864	914	926	1	tcgtctgacccct
MA0139.1	CTCF	10.475	0.824520098571563	916	934	-1	aggcccctaggggtcagac
MA0599.1	KLF5	-0.231	0.800314244489571	916	925	1	gtctgacccc
MA0089.1	NFE2L1::MafG	4.933	0.831992110081811	917	922	1	tctgac
MA0512.1	Rxra	8.841	0.891675590255487	917	927	-1	taggggtcaga
MA0160.1	NR4A2	5.988	0.801582884595134	918	925	-1	ggggtcag
MA0003.2	TFAP2A	6.625	0.807057931476218	918	932	1	ctgacccctaggggc
MA0524.1	TFAP2C	7.280	0.855704427415039	918	932	1	ctgacccctaggggc
MA0057.1	MZF1_5-13	6.993	0.842288474415791	919	928	-1	ctaggggtca
MA0494.1	Nr1h3::Rxra	11.312	0.860007545611988	919	937	1	tgacccctaggggcctcag
MA0071.1	RORA_1	7.589	0.812924923962885	919	928	-1	ctaggggtca
MA0524.1	TFAP2C	4.030	0.814917813076143	919	933	1	tgacccctaggggcc
MA0116.1	Zfp423	16.483	0.965797543110445	919	933	-1	ggcccctaggggtca
MA0116.1	Zfp423	11.816	0.887800225157284	919	933	1	tgacccctaggggcc
MA0154.2	EBF1	0.827	0.817186532494606	920	930	1	gacccctaggg
MA0116.1	Zfp423	10.914	0.872725534607948	920	934	-1	aggcccctaggggtc
MA0154.2	EBF1	9.573	0.916648091456979	921	931	1	acccctagggg
MA0003.2	TFAP2A	6.682	0.807890581048219	921	935	-1	gaggcccctaggggt
MA0524.1	TFAP2C	6.850	0.850308044594816	921	935	-1	gaggcccctaggggt
MA0154.2	EBF1	11.043	0.933365275503937	922	932	-1	gcccctagggg
MA0154.2	EBF1	6.696	0.883930174107934	923	933	-1	ggcccctaggg
MA0524.1	TFAP2C	3.485	0.808078211594698	927	941	1	aggggcctcagccac
MA0146.2	Zfx	7.816	0.828925314468776	928	941	-1	gtggctgaggcccc
MA0510.1	RFX5	8.804	0.87455553701712	930	944	1	ggcctcagccacaaa
MA0599.1	KLF5	2.034	0.829128215075745	931	940	1	gcctcagcca
MA0039.2	Klf4	3.922	0.80314372754206	931	940	-1	tggctgaggc
MA0117.1	Mafb	7.311	0.905228367875667	931	938	-1	gctgaggc
MA0465.1	CDX2	5.219	0.83135694323159	935	945	1	cagccacaaat
MA0002.2	RUNX1	9.998	0.89303124565561	935	945	-1	atttgtggctg
MA0161.1	NFIC	3.984	0.808636889925635	936	941	-1	gtggct
MA0130.1	ZNF354C	5.331	0.84309855215564	936	941	1	agccac
MA0158.1	HOXA5	8.825	0.963743476523292	939	946	1	cacaaatg
MA0143.3	Sox2	5.365	0.847424236334906	939	946	-1	catttgtg
MA0109.1	Hltf	6.589	0.913440926747111	940	949	-1	ccacatttgt
MA0442.1	SOX10	4.805	0.817767607423551	940	945	-1	atttgt
MA0147.2	Myc	3.730	0.829565972308632	942	951	1	aaatgtggtg
MA0002.2	RUNX1	5.617	0.807617632988269	942	952	1	aaatgtggtgt
MA0104.3	Mycn	3.845	0.805111489009167	943	950	-1	accacatt
MA0027.1	En1	5.929	0.861601063604474	944	954	1	atgtggtgtac
MA0133.1	BRCA1	4.980	0.838351329442081	946	952	-1	acaccac
MA0032.1	FOXC1	5.179	0.871757789601329	946	953	1	gtggtgta
MA0130.1	ZNF354C	7.138	0.92218868378904	946	951	-1	caccac
MA0136.1	ELF5	7.491	0.866036256952053	952	960	1	tacatccag
MA0032.1	FOXC1	5.624	0.896649972372996	952	959	-1	tggatgta
MA0597.1	THAP1	4.958	0.819372624562832	954	962	1	catccagta
MA0032.1	FOXC1	5.653	0.898272159564858	955	962	1	atccagta
MA0161.1	NFIC	5.108	0.846283686001418	955	960	-1	ctggat
MA0130.1	ZNF354C	5.916	0.868703271029763	955	960	1	atccag
MA0479.1	FOXH1	3.693	0.824578109548583	959	969	-1	gacaatctact
MA0130.1	ZNF354C	4.828	0.821082870798916	960	965	-1	atctac
MA0078.1	Sox17	8.241	0.889549443236822	961	969	1	tagattgtc
MA0442.1	SOX10	4.521	0.80515941993161	963	968	1	gattgt
MA0084.1	SRY	7.514	0.861130142162534	964	972	-1	catgacaat
MA0087.1	Sox5	7.562	0.875683293976418	964	970	1	attgtca
MA0161.1	NFIC	3.787	0.802038652535128	965	970	1	ttgtca
MA0067.1	Pax2	5.990	0.879216682984774	966	973	1	tgtcatga
MA0089.1	NFE2L1::MafG	8.812	0.999988528354811	967	972	-1	catgac
MA0067.1	Pax2	4.707	0.828834874152747	968	975	-1	aatcatga
MA0089.1	NFE2L1::MafG	6.932	0.918567217101076	969	974	1	catgat
MA0036.2	GATA2	7.850	0.85862178682996	970	983	1	atgattctatctcc
MA0468.1	DUX4	1.089	0.817552498523466	971	981	-1	agatagaatca
MA0468.1	DUX4	1.197	0.81872812780874	971	981	1	tgattctatct
MA0099.2	JUN::FOS	5.466	0.810265360153747	971	977	-1	agaatca
MA0035.3	Gata1	6.766	0.860532773200329	973	983	1	attctatctcc
MA0037.2	GATA3	5.228	0.851260838323882	974	981	-1	agatagaa
MA0482.1	Gata4	7.940	0.885945586424597	974	984	1	ttctatctcct
MA0528.1	ZNF263	9.064	0.831035580864027	974	994	-1	aaagcaagagaggagatagaa
MA0098.2	Ets1	6.028	0.800889461102434	975	989	1	tctatctcctctctt
MA0474.1	Erg	4.136	0.823944139103632	976	986	-1	agaggagatag
MA0136.1	ELF5	5.936	0.815216528056107	977	985	1	tatctcctc
MA0482.1	Gata4	2.114	0.802183373083414	979	989	1	tctcctctctt
MA0599.1	KLF5	1.117	0.817462691443285	979	988	1	tctcctctct
MA0079.3	SP1	1.799	0.803774160816729	979	989	1	tctcctctctt
MA0503.1	Nkx2-5 (var.2)	4.203	0.819847801697235	980	990	1	ctcctctcttg
MA0081.1	SPIB	5.670	0.836027074934952	980	986	-1	agaggag
MA0130.1	ZNF354C	4.636	0.812679270758179	980	985	1	ctcctc
MA0056.1	MZF1_1-4	5.322	0.828293446090449	981	986	-1	agagga
MA0133.1	BRCA1	5.325	0.854896564158082	985	991	-1	gcaagag
MA0117.1	Mafb	5.603	0.831261051924043	990	997	-1	gctaaagc
MA0142.1	Pou5f1::Sox2	14.495	0.883608661011654	992	1006	-1	tattgagatgctaaa
MA0503.1	Nkx2-5 (var.2)	3.955	0.816194884746548	995	1005	1	agcatctcaat
MA0033.1	FOXL1	5.051	0.833943849973909	999	1006	1	tctcaata
MA0032.1	FOXC1	4.816	0.851452480958373	1005	1012	-1	tgctagta
MA0117.1	Mafb	5.190	0.81337551241115	1007	1014	-1	gctgctag
MA0007.2	AR	4.975	0.809258416000597	1010	1024	-1	gaggacacgggctgc
MA0133.1	BRCA1	4.696	0.824731484052676	1010	1016	1	gcagccc
MA0464.1	Bhlhe40	5.094	0.851939711731855	1011	1021	-1	gacacgggctg
MA0147.2	Myc	3.468	0.825720469436193	1011	1020	-1	acacgggctg
MA0597.1	THAP1	5.224	0.827513504669194	1011	1019	1	cagcccgtg
MA0104.3	Mycn	4.611	0.819825343068812	1012	1019	1	agcccgtg
MA0093.2	USF1	2.064	0.80023205527153	1012	1022	1	agcccgtgtcc
MA0259.1	HIF1A::ARNT	4.799	0.809071273129764	1013	1020	-1	acacgggc
MA0259.1	HIF1A::ARNT	5.231	0.821958889131087	1013	1020	1	gcccgtgt
MA0004.1	Arnt	6.112	0.830868166588692	1014	1019	-1	cacggg
MA0004.1	Arnt	6.182	0.833661051128406	1014	1019	1	cccgtg
MA0006.1	Arnt::Ahr	4.891	0.800083340398517	1014	1019	1	cccgtg
MA0474.1	Erg	3.034	0.808920941838568	1015	1025	-1	ggaggacacgg
MA0067.1	Pax2	5.591	0.86354845093179	1015	1022	-1	ggacacgg
MA0442.1	SOX10	5.281	0.838899639980467	1015	1020	1	ccgtgt
MA0160.1	NR4A2	8.550	0.891602334496081	1017	1024	-1	gaggacac
MA0141.2	Esrrb	5.155	0.801725598354692	1018	1029	-1	tattggaggaca
MA0056.1	MZF1_1-4	5.636	0.842620283344776	1020	1025	-1	ggagga
MA0597.1	THAP1	5.733	0.84309135419603	1021	1029	1	cctccaata
MA0161.1	NFIC	6.127	0.880413655041652	1022	1027	-1	ttggag
MA0130.1	ZNF354C	4.723	0.816487152026638	1022	1027	1	ctccaa
MA0133.1	BRCA1	4.417	0.811351424673649	1024	1030	1	ccaatac
MA0158.1	HOXA5	4.597	0.814837133331225	1025	1032	-1	cggtattg
MA0032.1	FOXC1	4.764	0.848543731510898	1028	1035	-1	gttcggta
MA0092.1	Hand1::Tcfe2a	9.125	0.892430566590507	1034	1043	-1	agtctggagt
MA0161.1	NFIC	4.826	0.836838493391658	1035	1040	-1	ctggag
MA0130.1	ZNF354C	5.723	0.860255902238813	1035	1040	1	ctccag
MA0100.2	Myb	6.851	0.860627398823595	1039	1048	-1	aaaacagtct
MA0442.1	SOX10	4.539	0.805958530406451	1039	1044	-1	cagtct
MA0038.1	Gfi1	6.127	0.806111334803368	1040	1049	-1	caaaacagtc
MA0084.1	SRY	6.594	0.830328994129785	1041	1049	-1	caaaacagt
MA0087.1	Sox5	6.624	0.840728791704037	1041	1047	1	actgttt
MA0133.1	BRCA1	5.144	0.846216310582441	1042	1048	-1	aaaacag
MA0507.1	POU2F2	5.088	0.805342752635885	1043	1055	1	tgttttggcatga
MA0133.1	BRCA1	6.128	0.893406197424602	1044	1050	-1	ccaaaac
MA0092.1	Hand1::Tcfe2a	7.519	0.845113746638357	1044	1053	1	gttttggcat
MA0597.1	THAP1	5.689	0.841744742449113	1045	1053	-1	atgccaaaa
MA0161.1	NFIC	9.697	0.999985774250323	1047	1052	1	ttggca
MA0464.1	Bhlhe40	2.686	0.819448373248717	1048	1058	-1	gtctcatgcca
MA0510.1	RFX5	5.359	0.835277903356802	1048	1062	1	tggcatgagacctgg
MA0089.1	NFE2L1::MafG	4.208	0.800592934199387	1049	1054	-1	catgcc
MA0093.2	USF1	6.014	0.852155340391045	1049	1059	1	ggcatgagacc
MA0526.1	USF2	6.434	0.863595505065895	1049	1059	1	ggcatgagacc
MA0067.1	Pax2	5.137	0.845720437518119	1050	1057	-1	tctcatgc
MA0089.1	NFE2L1::MafG	5.823	0.870537305302994	1051	1056	1	catgag
MA0522.1	Tcf3	1.897	0.810480576261407	1054	1064	1	gagacctggtc
MA0114.2	HNF4A	5.139	0.803275845282211	1059	1073	1	ctggtcgttgagcct
MA0510.1	RFX5	2.288	0.800264372741175	1059	1073	-1	aggctcaacgaccag
MA0067.1	Pax2	4.182	0.808218779346189	1061	1068	1	ggtcgttg
MA0027.1	En1	5.329	0.837537780036135	1063	1073	1	tcgttgagcct
MA0130.1	ZNF354C	4.636	0.812679270758179	1065	1070	-1	ctcaac
MA0467.1	Crx	8.518	0.863376011321918	1066	1076	-1	aagaggctcaa
MA0148.3	FOXA1	1.397	0.8068455638467	1069	1083	1	agcctctttgctgtt
MA0523.1	TCF7L2	8.250	0.856453367303078	1071	1084	-1	aaacagcaaagagg
MA0474.1	Erg	3.216	0.81140208694042	1072	1082	-1	acagcaaagag
MA0442.1	SOX10	4.669	0.811729883835861	1074	1079	1	ctttgc
MA0148.3	FOXA1	7.166	0.871323455233275	1076	1090	1	ttgctgttttcactg
MA0100.2	Myb	3.762	0.809743831117615	1076	1085	-1	aaaacagcaa
MA0081.1	SPIB	4.704	0.803024561387453	1076	1082	-1	acagcaa
MA0481.1	FOXP1	8.454	0.809765921277736	1077	1091	-1	tcagtgaaaacagca
MA0480.1	Foxo1	14.176	0.958098343182849	1077	1087	1	tgctgttttca
MA0593.1	FOXP2	10.331	0.898497032854865	1078	1088	-1	gtgaaaacagc
MA0133.1	BRCA1	5.144	0.846216310582441	1079	1085	-1	aaaacag
MA0031.1	FOXD1	7.123	0.818805214825094	1079	1086	-1	gaaaacag
MA0157.1	FOXO3	10.798	0.954851440015863	1080	1087	-1	tgaaaaca
MA0047.2	Foxa2	8.871	0.863804044560384	1080	1091	1	tgttttcactga
MA0482.1	Gata4	2.955	0.814274691555768	1080	1090	1	tgttttcactg
MA0067.1	Pax2	5.370	0.854870056737029	1083	1090	1	tttcactg
MA0483.1	Gfi1b	8.115	0.863783611539111	1084	1094	-1	taatcagtgaa
MA0122.1	Nkx3-2	5.765	0.813948712674969	1084	1092	-1	atcagtgaa
MA0462.1	BATF::JUN	2.577	0.819849411128289	1085	1095	-1	ataatcagtga
MA0040.1	Foxq1	8.706	0.824841294483079	1086	1096	1	cactgattatt
MA0038.1	Gfi1	7.387	0.843962680399824	1086	1095	-1	ataatcagtg
MA0158.1	HOXA5	5.942	0.86220681913854	1086	1093	1	cactgatt
MA0063.1	Nkx2-5	4.410	0.80243228240574	1086	1092	-1	atcagtg
MA0593.1	FOXP2	4.906	0.805050498322072	1087	1097	-1	taataatcagt
MA0125.1	Nobox	6.410	0.836652831337443	1087	1094	-1	taatcagt
MA0132.1	Pdx1	5.029	0.813134065294963	1088	1093	1	ctgatt
MA0063.1	Nkx2-5	5.018	0.826910882448211	1089	1095	-1	ataatca
MA0042.1	FOXI1	8.404	0.838663680533549	1090	1101	1	gattattagttt
MA0041.1	Foxd3	12.737	0.923676700009991	1090	1101	1	gattattagttt
MA0125.1	Nobox	5.441	0.804695668009767	1090	1097	-1	taataatc
MA0075.1	Prrx2	5.937	0.8677934697077	1090	1094	1	gatta
MA0087.1	Sox5	7.499	0.873335603525288	1091	1097	1	attatta
MA0468.1	DUX4	4.464	0.854290913688282	1092	1102	-1	aaaactaataa
MA0109.1	Hltf	3.413	0.801507019761341	1092	1101	-1	aaactaataa
MA0125.1	Nobox	7.448	0.870885582146656	1092	1099	1	ttattagt
MA0158.1	HOXA5	4.304	0.804517937835653	1093	1100	-1	aactaata
MA0132.1	Pdx1	6.478	0.87276342631107	1093	1098	-1	ctaata
MA0075.1	Prrx2	4.918	0.825527108678697	1093	1097	1	tatta
MA0144.2	STAT3	2.726	0.83057900569182	1099	1109	1	tttttgataag
MA0033.1	FOXL1	4.307	0.800224195024303	1100	1107	1	ttttgata
MA0482.1	Gata4	5.000	0.84367629235953	1100	1110	-1	ccttatcaaaa
MA0151.1	ARID3A	9.015	0.967648912565178	1101	1106	-1	atcaaa
MA0036.2	GATA2	9.031	0.874723310516094	1101	1114	-1	aagaccttatcaaa
MA0035.3	Gata1	7.894	0.875988283569226	1101	1111	-1	accttatcaaa
MA0084.1	SRY	6.399	0.823800489927192	1101	1109	-1	cttatcaaa
MA0468.1	DUX4	1.844	0.82577101806404	1103	1113	-1	agaccttatca
MA0037.2	GATA3	5.281	0.852094773556387	1103	1110	1	tgataagg
MA0109.1	Hltf	8.309	0.974060045139909	1103	1112	-1	gaccttatca
MA0067.1	Pax2	4.145	0.806765835521726	1109	1116	1	ggtcttgg
MA0133.1	BRCA1	5.950	0.884869815455187	1110	1116	-1	ccaagac
MA0089.1	NFE2L1::MafG	4.208	0.800592934199387	1110	1115	-1	caagac
MA0442.1	SOX10	4.605	0.808888602147537	1112	1117	1	cttggt
MA0161.1	NFIC	4.817	0.836537051074325	1113	1118	1	ttggta
MA0517.1	STAT2::STAT1	10.582	0.836546179757907	1113	1127	1	ttggtatctatttct
MA0042.1	FOXI1	9.197	0.857808627170177	1114	1125	1	tggtatctattt
MA0027.1	En1	5.881	0.859676000919007	1115	1125	-1	aaatagatacc
MA0033.1	FOXL1	6.334	0.892092125915232	1117	1124	-1	aatagata
MA0052.2	MEF2A	14.021	0.916608115259196	1117	1131	-1	gcctagaaatagata
MA0497.1	MEF2C	13.971	0.921127442716662	1118	1132	-1	agcctagaaatagat
MA0132.1	Pdx1	5.029	0.813134065294963	1120	1125	1	ctattt
MA0033.1	FOXL1	7.254	0.933788473433562	1121	1128	-1	tagaaata
MA0144.2	STAT3	5.329	0.862113190165705	1123	1133	-1	cagcctagaaa
MA0505.1	Nr5a2	10.535	0.845849887129175	1130	1144	-1	ggatttaaggccagc
MA0512.1	Rxra	5.930	0.84974564007353	1130	1140	-1	ttaaggccagc
MA0108.2	TBP	6.418	0.814883407085407	1130	1144	-1	ggatttaaggccagc
MA0161.1	NFIC	6.668	0.898533687672434	1131	1136	1	ctggcc
MA0160.1	NR4A2	8.126	0.876704502037845	1131	1138	-1	aaggccag
MA0597.1	THAP1	4.454	0.803947799098146	1131	1139	1	ctggcctta
MA0465.1	CDX2	4.065	0.814004901909176	1132	1142	1	tggccttaaat
MA0071.1	RORA_1	7.355	0.806464940459713	1132	1141	-1	tttaaggcca
MA0485.1	Hoxc9	10.302	0.86344334244278	1133	1145	1	ggccttaaatcca
MA0594.1	Hoxa9	8.453	0.840058369719416	1134	1144	1	gccttaaatcc
MA0151.1	ARID3A	5.399	0.826577864606885	1136	1141	1	cttaaa
MA0158.1	HOXA5	5.658	0.852204595518259	1136	1143	1	cttaaatc
MA0151.1	ARID3A	5.399	0.826577864606885	1137	1142	-1	atttaa
MA0479.1	FOXH1	3.120	0.81651748970897	1137	1147	1	ttaaatccatt
MA0468.1	DUX4	-0.510	0.800146653827602	1138	1148	-1	taatggattta
MA0468.1	DUX4	6.560	0.877106830187677	1138	1148	1	taaatccatta
MA0136.1	ELF5	5.766	0.809660673450119	1138	1146	1	taaatccat
MA0038.1	Gfi1	6.579	0.819689754017335	1138	1147	1	taaatccatt
MA0135.1	Lhx3	9.161	0.817260660580188	1139	1151	1	aaatccattatcc
MA0125.1	Nobox	6.947	0.854362838258972	1141	1148	-1	taatggat
MA0130.1	ZNF354C	4.916	0.824934520817588	1141	1146	1	atccat
MA0078.1	Sox17	6.720	0.840413552532022	1142	1150	1	tccattatc
MA0063.1	Nkx2-5	5.451	0.844343832807404	1143	1149	-1	ataatgg
MA0077.1	SOX9	6.230	0.805847223067926	1143	1151	1	ccattatcc
MA0143.3	Sox2	5.581	0.851255887278347	1143	1150	1	ccattatc
MA0514.1	Sox3	4.570	0.833283457481454	1143	1152	1	ccattatcct
MA0515.1	Sox6	8.575	0.877953471573558	1143	1152	1	ccattatcct
MA0132.1	Pdx1	5.638	0.838195680794486	1144	1149	-1	ataatg
MA0075.1	Prrx2	5.343	0.843155375054876	1144	1148	1	catta
MA0442.1	SOX10	4.521	0.80515941993161	1144	1149	1	cattat
MA0467.1	Crx	5.134	0.810465244535487	1145	1155	-1	aggaggataat
MA0136.1	ELF5	6.307	0.827341363696233	1145	1153	1	attatcctc
MA0152.1	NFATC2	6.016	0.80291235056653	1146	1152	1	ttatcct
MA0474.1	Erg	2.771	0.805335550839736	1147	1157	-1	acaggaggata
MA0500.1	Myog	1.849	0.818797146296747	1148	1158	-1	aacaggaggat
MA0521.1	Tcf12	2.699	0.818562883676647	1148	1158	-1	aacaggaggat
MA0130.1	ZNF354C	4.828	0.821082870798916	1148	1153	1	atcctc
MA0056.1	MZF1_1-4	5.636	0.842620283344776	1149	1154	-1	ggagga
MA0499.1	Myod1	3.612	0.836645021925931	1149	1161	1	tcctcctgttcag
MA0081.1	SPIB	4.704	0.803024561387453	1151	1157	-1	acaggag
MA0520.1	Stat6	5.290	0.811563746942184	1155	1169	-1	cagtgctactgaaca
MA0032.1	FOXC1	6.179	0.927695278975862	1156	1163	1	gttcagta
MA0122.1	Nkx3-2	6.348	0.835705356720721	1157	1165	1	ttcagtagc
MA0078.1	Sox17	5.746	0.808948491686213	1163	1171	1	agcactgtg
MA0442.1	SOX10	5.561	0.851330247366888	1165	1170	1	cactgt
MA0478.1	FOSL2	2.257	0.804361122166375	1169	1179	-1	tggtggcgcac
MA0597.1	THAP1	4.699	0.811445978143479	1171	1179	1	gcgccacca
MA0027.1	En1	5.286	0.835813244713737	1172	1182	-1	gcgtggtggcg
MA0130.1	ZNF354C	5.138	0.83465118336469	1172	1177	1	cgccac
MA0133.1	BRCA1	4.584	0.819360277420235	1174	1180	1	ccaccac
MA0067.1	Pax2	4.195	0.808729273122351	1175	1182	1	caccacgc
MA0130.1	ZNF354C	7.138	0.92218868378904	1175	1180	1	caccac
MA0104.3	Mycn	6.656	0.859107107496979	1176	1183	1	accacgcg
MA0004.1	Arnt	7.103	0.870407432000937	1178	1183	-1	cgcgtg
MA0004.1	Arnt	6.112	0.830868166588692	1178	1183	1	cacgcg
MA0006.1	Arnt::Ahr	9.197	0.982781684821235	1178	1183	-1	cgcgtg
MA0153.1	HNF1B	9.303	0.814953984619821	1182	1193	1	cgaatatttaag
MA0042.1	FOXI1	7.223	0.810151471229819	1183	1194	1	gaatatttaagt
MA0041.1	Foxd3	9.571	0.860514294330993	1183	1194	1	gaatatttaagt
MA0135.1	Lhx3	11.230	0.860005066899188	1183	1195	-1	aacttaaatattc
MA0124.1	NKX3-1	8.333	0.883282576116718	1185	1191	1	atattta
MA0468.1	DUX4	0.161	0.807450795035185	1186	1196	-1	aaacttaaata
MA0033.1	FOXL1	4.686	0.81740127731718	1186	1193	-1	cttaaata
MA0158.1	HOXA5	4.656	0.816915060069241	1186	1193	-1	cttaaata
MA0151.1	ARID3A	5.399	0.826577864606885	1187	1192	1	atttaa
MA0109.1	Hltf	4.342	0.834248392428149	1187	1196	-1	aaacttaaat
MA0151.1	ARID3A	5.399	0.826577864606885	1188	1193	-1	cttaaa
MA0063.1	Nkx2-5	7.282	0.918061458922146	1189	1195	1	ttaagtt
MA0124.1	NKX3-1	7.411	0.850145058439072	1190	1196	-1	aaactta
MA0164.1	Nr2e3	6.240	0.806206760727597	1190	1196	1	taagttt
MA0519.1	Stat5a::Stat5b	3.923	0.841714582784736	1192	1202	1	agttttaagta
MA0144.2	STAT3	0.429	0.802751874790354	1193	1203	-1	ctacttaaaac
MA0151.1	ARID3A	5.399	0.826577864606885	1195	1200	-1	cttaaa
MA0032.1	FOXC1	6.079	0.922101530038409	1195	1202	1	tttaagta
MA0033.1	FOXL1	4.363	0.802762233568897	1195	1202	1	tttaagta
MA0063.1	Nkx2-5	6.870	0.901473986524946	1196	1202	1	ttaagta
MA0122.1	Nkx3-2	8.623	0.920604782456718	1196	1204	1	ttaagtagg
MA0124.1	NKX3-1	8.844	0.901648380382745	1197	1203	-1	ctactta
MA0125.1	Nobox	6.229	0.830683536639497	1197	1204	1	taagtagg
MA0132.1	Pdx1	5.029	0.813134065294963	1198	1203	-1	ctactt
MA0075.1	Prrx2	4.766	0.819222411057098	1198	1202	1	aagta
MA0483.1	Gfi1b	6.033	0.832530422439036	1199	1209	-1	aaatccctact
MA0467.1	Crx	6.581	0.833089913430276	1200	1210	1	gtagggatttg
MA0038.1	Gfi1	8.928	0.8902554768793	1201	1210	-1	caaatcccta
MA0056.1	MZF1_1-4	4.916	0.809768936774344	1201	1206	1	taggga
MA0102.3	CEBPA	1.019	0.8101971439605	1204	1214	-1	ctttcaaatcc
MA0523.1	TCF7L2	8.532	0.860350695645008	1204	1217	1	ggatttgaaagagc
MA0099.2	JUN::FOS	5.682	0.818149713636688	1209	1215	1	tgaaaga
MA0081.1	SPIB	5.756	0.83896518690709	1215	1221	1	agcggta
MA0032.1	FOXC1	4.723	0.846250294446542	1220	1227	-1	ggcttgta
MA0133.1	BRCA1	5.947	0.88472594384896	1221	1227	1	acaagcc
MA0109.1	Hltf	6.206	0.899942599802669	1224	1233	1	agccatttga
MA0161.1	NFIC	4.929	0.840288333245577	1224	1229	-1	atggct
MA0067.1	Pax2	4.243	0.810614173218951	1224	1231	1	agccattt
MA0461.1	Atoh1	5.572	0.871446766928199	1225	1232	-1	caaatggc
MA0507.1	POU2F2	6.773	0.828869974264436	1225	1237	1	gccatttgaatga
MA0058.2	MAX	2.752	0.813903317260474	1226	1235	-1	attcaaatgg
MA0462.1	BATF::JUN	2.988	0.825074753905089	1227	1237	1	catttgaatga
MA0158.1	HOXA5	4.334	0.805574510753289	1227	1234	-1	ttcaaatg
MA0063.1	Nkx2-5	4.418	0.802754369248404	1227	1233	-1	tcaaatg
MA0070.1	PBX1	10.460	0.846732149784601	1229	1240	-1	ccctcattcaaa
MA0151.1	ARID3A	5.399	0.826577864606885	1230	1235	-1	attcaa
MA0099.2	JUN::FOS	7.573	0.88717430824891	1231	1237	1	tgaatga
MA0067.1	Pax2	3.988	0.800600641455765	1232	1239	-1	cctcattc
MA0079.3	SP1	4.168	0.833578892941495	1232	1242	-1	gcccctcattc
MA0599.1	KLF5	0.834	0.813862535294991	1233	1242	-1	gcccctcatt
MA0089.1	NFE2L1::MafG	5.264	0.846327457967442	1233	1238	1	aatgag
MA0503.1	Nkx2-5 (var.2)	3.576	0.810612402793683	1233	1243	-1	agcccctcatt
MA0132.1	Pdx1	5.029	0.813134065294963	1233	1238	-1	ctcatt
MA0057.1	MZF1_5-13	6.408	0.823783465791183	1235	1244	1	tgaggggctg
MA0133.1	BRCA1	4.696	0.824731484052676	1239	1245	-1	gcagccc
MA0102.3	CEBPA	2.794	0.831461800913939	1246	1256	-1	gctgcaaaaga
MA0133.1	BRCA1	5.502	0.863384988925422	1247	1253	-1	gcaaaag
MA0152.1	NFATC2	6.994	0.838983268120109	1248	1254	1	ttttgca
MA0024.2	E2F1	4.429	0.834654745931349	1249	1259	-1	aaggctgcaaa
MA0599.1	KLF5	2.034	0.829128215075745	1255	1264	1	gccttaccca
MA0478.1	FOSL2	4.736	0.838633453450342	1257	1267	-1	tagtgggtaag
MA0490.1	JUNB	1.370	0.807590669737374	1257	1267	-1	tagtgggtaag
MA0597.1	THAP1	5.278	0.82916616454041	1258	1266	1	ttacccact
MA0032.1	FOXC1	5.571	0.893685285436146	1259	1266	-1	agtgggta
MA0056.1	MZF1_1-4	4.846	0.806575055857775	1259	1264	-1	tgggta
MA0057.1	MZF1_5-13	6.426	0.82435285067194	1259	1268	-1	ttagtgggta
MA0002.2	RUNX1	5.281	0.801066851464364	1259	1269	-1	attagtgggta
MA0130.1	ZNF354C	6.916	0.912472021241937	1260	1265	1	acccac
MA0122.1	Nkx3-2	7.314	0.871754959033237	1261	1269	-1	attagtggg
MA0158.1	HOXA5	7.530	0.918134745578702	1263	1270	1	cactaatc
MA0063.1	Nkx2-5	4.410	0.80243228240574	1263	1269	-1	attagtg
MA0467.1	Crx	10.595	0.895851088926947	1265	1275	-1	catcggattag
MA0132.1	Pdx1	6.478	0.87276342631107	1265	1270	1	ctaatc
MA0140.2	TAL1::GATA1	7.041	0.813538640087492	1265	1282	-1	attatctcatcggattag
MA0075.1	Prrx2	5.937	0.8677934697077	1266	1270	-1	gatta
MA0154.2	EBF1	2.282	0.83373313303088	1268	1278	1	atccgatgaga
MA0154.2	EBF1	2.750	0.839055338564197	1269	1279	-1	atctcatcgga
MA0492.1	JUND (var.2)	10.871	0.90885572076218	1269	1283	1	tccgatgagataatg
MA0488.1	JUN	5.012	0.842306164701755	1270	1282	1	ccgatgagataat
MA0043.1	HLF	7.048	0.809034411209806	1272	1283	1	gatgagataatg
MA0492.1	JUND (var.2)	2.394	0.82239909287922	1272	1286	-1	acccattatctcatc
MA0089.1	NFE2L1::MafG	5.702	0.865296891121238	1272	1277	1	gatgag
MA0033.1	FOXL1	5.530	0.855653143953561	1273	1280	1	atgagata
MA0482.1	Gata4	7.117	0.87411305954856	1273	1283	-1	cattatctcat
MA0488.1	JUN	2.311	0.812889309679834	1273	1285	-1	cccattatctcat
MA0036.2	GATA2	5.596	0.827891190395966	1274	1287	-1	tacccattatctca
MA0035.3	Gata1	4.307	0.826840308663875	1274	1284	-1	ccattatctca
MA0514.1	Sox3	4.436	0.831300209795662	1275	1284	-1	ccattatctc
MA0515.1	Sox6	8.093	0.868767214644951	1275	1284	-1	ccattatctc
MA0037.2	GATA3	5.750	0.8594743136327	1276	1283	1	agataatg
MA0078.1	Sox17	6.720	0.840413552532022	1277	1285	-1	cccattatc
MA0143.3	Sox2	5.581	0.851255887278347	1277	1284	-1	ccattatc
MA0063.1	Nkx2-5	5.451	0.844343832807404	1278	1284	1	ataatgg
MA0132.1	Pdx1	5.638	0.838195680794486	1278	1283	1	ataatg
MA0442.1	SOX10	4.521	0.80515941993161	1278	1283	-1	cattat
MA0057.1	MZF1_5-13	7.190	0.848520075610744	1279	1288	1	taatgggtag
MA0125.1	Nobox	8.765	0.914319621468172	1279	1286	1	taatgggt
MA0075.1	Prrx2	5.343	0.843155375054876	1279	1283	-1	catta
MA0032.1	FOXC1	4.349	0.825329673420466	1280	1287	1	aatgggta
MA0597.1	THAP1	5.558	0.837735512020792	1280	1288	-1	ctacccatt
MA0056.1	MZF1_1-4	4.846	0.806575055857775	1282	1287	1	tgggta
MA0109.1	Hltf	7.259	0.937054187981515	1291	1300	1	atccttgtgg
MA0078.1	Sox17	6.165	0.822484282748219	1291	1299	1	atccttgtg
MA0154.2	EBF1	2.142	0.832141020264504	1292	1302	-1	ttccacaagga
MA0148.3	FOXA1	0.903	0.801324316083662	1292	1306	1	tccttgtggaacttg
MA0102.3	CEBPA	2.082	0.822931977955714	1293	1303	-1	gttccacaagg
MA0442.1	SOX10	7.094	0.919387822807542	1293	1298	1	ccttgt
MA0466.1	CEBPB	-1.322	0.806081964287781	1294	1304	-1	agttccacaag
MA0056.1	MZF1_1-4	4.989	0.813099698301624	1296	1301	1	tgtgga
MA0081.1	SPIB	6.960	0.880098754517017	1296	1302	1	tgtggaa
MA0136.1	ELF5	5.704	0.807634420593818	1297	1305	-1	aagttccac
MA0130.1	ZNF354C	5.916	0.868703271029763	1297	1302	-1	ttccac
MA0152.1	NFATC2	6.279	0.812612403037482	1298	1304	-1	agttcca
MA0109.1	Hltf	7.174	0.934058475735359	1300	1309	1	gaacttgtaa
MA0063.1	Nkx2-5	5.481	0.845551658467394	1301	1307	-1	acaagtt
MA0084.1	SRY	5.821	0.80444933388053	1303	1311	-1	ctttacaag
MA0102.3	CEBPA	0.726	0.806686978052129	1305	1315	-1	cttgctttaca
MA0474.1	Erg	2.445	0.800891301921033	1308	1318	1	aaagcaagtta
MA0136.1	ELF5	6.142	0.821948916578657	1309	1317	-1	aacttgctt
MA0158.1	HOXA5	4.377	0.807088931935232	1310	1317	1	agcaagtt
MA0145.2	Tcfcp2l1	5.231	0.807322356154355	1312	1325	-1	ccgcttgtaacttg
MA0145.2	Tcfcp2l1	8.335	0.852496325844789	1312	1325	1	caagttacaagcgg
MA0032.1	FOXC1	4.460	0.83153873474104	1317	1324	-1	cgcttgta
MA0133.1	BRCA1	5.440	0.860411642396749	1318	1324	1	acaagcg
MA0063.1	Nkx2-5	5.070	0.829004446925527	1318	1324	1	acaagcg
MA0006.1	Arnt::Ahr	5.752	0.836614523526237	1319	1324	-1	cgcttg
MA0081.1	SPIB	5.756	0.83896518690709	1321	1327	1	agcggta
MA0145.2	Tcfcp2l1	5.495	0.811164472133181	1322	1335	1	gcggtatagtctag
MA0486.1	HSF1	9.875	0.82395389463493	1324	1338	-1	tttctagactatacc
MA0144.2	STAT3	0.898	0.808433600690567	1328	1338	1	tagtctagaaa
MA0144.2	STAT3	0.443	0.80292147854857	1329	1339	1	agtctagaaag
MA0523.1	TCF7L2	5.832	0.823035849818022	1329	1342	1	agtctagaaaggcc
MA0105.3	NFKB1	4.226	0.81062482462735	1333	1343	-1	aggcctttcta
MA0442.1	SOX10	6.636	0.899054900725468	1334	1339	-1	ctttct
MA0036.2	GATA2	6.309	0.837612093349576	1336	1349	1	aaaggcctatctgg
MA0035.3	Gata1	6.468	0.856449668510673	1339	1349	1	ggcctatctgg
MA0042.1	FOXI1	6.806	0.80008407810564	1340	1351	1	gcctatctggtt
MA0037.2	GATA3	4.639	0.841993143004163	1340	1347	-1	agataggc
MA0482.1	Gata4	6.096	0.859433825113038	1340	1350	1	gcctatctggt
MA0140.2	TAL1::GATA1	13.683	0.905604530249408	1341	1358	1	cctatctggttagaacac
MA0002.2	RUNX1	6.484	0.824520988884773	1342	1352	1	ctatctggtta
MA0092.1	Hand1::Tcfe2a	8.469	0.873103148228981	1343	1352	1	tatctggtta
MA0145.2	Tcfcp2l1	8.706	0.857895663072608	1346	1359	-1	cgtgttctaaccag
MA0157.1	FOXO3	6.285	0.803250879306863	1347	1354	-1	tctaacca
MA0499.1	Myod1	3.641	0.837017827320857	1351	1363	-1	agcacgtgttcta
MA0133.1	BRCA1	5.019	0.84022166032302	1352	1358	1	agaacac
MA0464.1	Bhlhe40	3.707	0.833224808710214	1353	1363	-1	agcacgtgttc
MA0058.2	MAX	9.847	0.913329118308465	1353	1362	1	gaacacgtgc
MA0059.1	MYC::MAX	11.032	0.877441879769058	1353	1363	1	gaacacgtgct
MA0147.2	Myc	10.353	0.926775001026835	1353	1362	-1	gcacgtgttc
MA0522.1	Tcf3	1.397	0.803829682220966	1353	1363	-1	agcacgtgttc
MA0093.2	USF1	9.232	0.894456386344109	1353	1363	-1	agcacgtgttc
MA0526.1	USF2	5.205	0.847628095958126	1353	1363	-1	agcacgtgttc
MA0464.1	Bhlhe40	12.903	0.957307179429043	1354	1364	1	aacacgtgctc
MA0059.1	MYC::MAX	12.721	0.920149277866311	1354	1364	-1	gagcacgtgtt
MA0104.3	Mycn	6.959	0.864927339585847	1354	1361	1	aacacgtg
MA0500.1	Myog	2.974	0.833869323534662	1354	1364	1	aacacgtgctc
MA0521.1	Tcf12	3.581	0.830876616869259	1354	1364	1	aacacgtgctc
MA0522.1	Tcf3	6.780	0.875433207460355	1354	1364	1	aacacgtgctc
MA0093.2	USF1	3.722	0.822026689886253	1354	1364	1	aacacgtgctc
MA0526.1	USF2	8.091	0.885123574139591	1354	1364	1	aacacgtgctc
MA0259.1	HIF1A::ARNT	9.377	0.945644203810448	1355	1362	-1	gcacgtgt
MA0259.1	HIF1A::ARNT	10.184	0.969718986479586	1355	1362	1	acacgtgc
MA0058.2	MAX	12.504	0.950562994754485	1355	1364	-1	gagcacgtgt
MA0147.2	Myc	12.874	0.963776958055159	1355	1364	1	acacgtgctc
MA0506.1	NRF1	2.211	0.804292531430331	1355	1365	1	acacgtgctca
MA0004.1	Arnt	10.351	0.999997274643696	1356	1361	-1	cacgtg
MA0004.1	Arnt	10.351	0.999997274643696	1356	1361	1	cacgtg
MA0006.1	Arnt::Ahr	4.891	0.800083340398517	1356	1361	-1	cacgtg
MA0006.1	Arnt::Ahr	4.891	0.800083340398517	1356	1361	1	cacgtg
MA0104.3	Mycn	11.848	0.958838609164971	1356	1363	-1	agcacgtg
MA0484.1	HNF4G	4.345	0.80526180340504	1358	1372	1	cgtgctcaaagacaa
MA0523.1	TCF7L2	6.869	0.837367514678238	1358	1371	1	cgtgctcaaagaca
MA0114.2	HNF4A	5.252	0.804779981376794	1359	1373	-1	cttgtctttgagcac
MA0505.1	Nr5a2	8.570	0.817741512739899	1359	1373	1	gtgctcaaagacaag
MA0141.2	Esrrb	6.217	0.819611858310067	1360	1371	1	tgctcaaagaca
MA0442.1	SOX10	4.669	0.811729883835861	1363	1368	-1	ctttga
MA0482.1	Gata4	6.249	0.861633553681731	1364	1374	-1	ccttgtctttg
MA0067.1	Pax2	4.006	0.80130747899199	1364	1371	-1	tgtctttg
MA0035.3	Gata1	4.333	0.827196552697201	1365	1375	-1	gccttgtcttt
MA0514.1	Sox3	5.713	0.850200264234142	1366	1375	-1	gccttgtctt
MA0515.1	Sox6	8.026	0.867490286814626	1366	1375	-1	gccttgtctt
MA0037.2	GATA3	5.281	0.852094773556387	1367	1374	1	agacaagg
MA0109.1	Hltf	6.386	0.906286461029822	1367	1376	-1	agccttgtct
MA0067.1	Pax2	3.986	0.80052210395174	1367	1374	1	agacaagg
MA0078.1	Sox17	5.656	0.806041042532083	1368	1376	-1	agccttgtc
MA0133.1	BRCA1	5.090	0.843626621670371	1369	1375	1	acaaggc
MA0442.1	SOX10	7.094	0.919387822807542	1369	1374	-1	ccttgt
MA0145.2	Tcfcp2l1	7.370	0.838452227664612	1371	1384	-1	ccagatccagcctt
MA0161.1	NFIC	5.108	0.846283686001418	1375	1380	1	ctggat
MA0130.1	ZNF354C	5.916	0.868703271029763	1375	1380	-1	atccag
MA0092.1	Hand1::Tcfe2a	8.979	0.888129037503948	1378	1387	1	gatctggtgt
MA0133.1	BRCA1	4.474	0.814084985191945	1381	1387	-1	acaccag
MA0480.1	Foxo1	6.236	0.836933400493743	1382	1392	1	tggtgttgccc
MA0133.1	BRCA1	7.835	0.975269141367253	1384	1390	-1	gcaacac
MA0466.1	CEBPB	1.826	0.83907974318395	1385	1395	1	tgttgcccgat
MA0102.3	CEBPA	0.868	0.808388150608405	1386	1396	1	gttgcccgatg
MA0092.1	Hand1::Tcfe2a	6.024	0.801067267293111	1387	1396	-1	catcgggcaa
MA0597.1	THAP1	7.376	0.893375061018409	1387	1395	1	ttgcccgat
MA0161.1	NFIC	4.059	0.811148909236741	1388	1393	-1	cgggca
MA0117.1	Mafb	5.301	0.818182521820184	1394	1401	-1	gcggacat
MA0028.1	ELK1	5.860	0.806982113095238	1395	1404	-1	gtagcggaca
MA0081.1	SPIB	5.133	0.817680957155442	1396	1402	-1	agcggac
MA0109.1	Hltf	5.422	0.872311559791068	1401	1410	1	ctacatctct
MA0032.1	FOXC1	4.986	0.860961854152044	1402	1409	-1	gagatgta
MA0028.1	ELK1	5.961	0.810338475563032	1408	1417	-1	aacccggaga
MA0512.1	Rxra	8.303	0.883926255594583	1411	1421	1	ccgggttcaga
MA0484.1	HNF4G	6.302	0.830478013601867	1412	1426	1	cgggttcagagttgc
MA0504.1	NR2C2	6.846	0.806885687094614	1412	1426	1	cgggttcagagttgc
MA0017.1	NR2F1	8.927	0.804792033135369	1413	1426	-1	gcaactctgaaccc
MA0027.1	En1	4.956	0.822578438751151	1417	1427	1	tcagagttgcc
MA0133.1	BRCA1	5.682	0.872017285298988	1420	1426	-1	gcaactc
MA0498.1	Meis1	7.186	0.821789965633908	1421	1435	1	agttgccactctttt
MA0024.2	E2F1	3.651	0.82294994628078	1422	1432	-1	agagtggcaac
MA0161.1	NFIC	3.761	0.801167819173945	1423	1428	1	ttgcca
MA0597.1	THAP1	5.154	0.825371167799099	1423	1431	1	ttgccactc
MA0027.1	En1	4.762	0.814797977064055	1424	1434	-1	aaagagtggca
MA0161.1	NFIC	5.161	0.8480588463146	1424	1429	-1	gtggca
MA0503.1	Nkx2-5 (var.2)	4.435	0.823265046586588	1424	1434	1	tgccactcttt
MA0067.1	Pax2	5.080	0.843482118653406	1424	1431	1	tgccactc
MA0122.1	Nkx3-2	5.903	0.819098655862471	1425	1433	-1	aagagtggc
MA0109.1	Hltf	3.414	0.801542263434825	1428	1437	1	actcttttgc
MA0133.1	BRCA1	5.502	0.863384988925422	1431	1437	-1	gcaaaag
MA0514.1	Sox3	4.281	0.829006154636724	1431	1440	1	cttttgcccg
MA0597.1	THAP1	8.307	0.921868141390676	1434	1442	1	ttgcccgtc
MA0161.1	NFIC	4.059	0.811148909236741	1435	1440	-1	cgggca
MA0259.1	HIF1A::ARNT	5.059	0.816827708686116	1436	1443	-1	cgacgggc
MA0464.1	Bhlhe40	4.067	0.838082317785766	1439	1449	-1	ctcacgcgacg
MA0067.1	Pax2	5.584	0.863273569667703	1439	1446	1	cgtcgcgt
MA0093.2	USF1	3.607	0.820514999306824	1439	1449	-1	ctcacgcgacg
MA0526.1	USF2	1.866	0.804247152906183	1439	1449	-1	ctcacgcgacg
MA0024.2	E2F1	6.031	0.858756402795374	1440	1450	1	gtcgcgtgagg
MA0595.1	SREBF1	10.886	0.907922346831864	1440	1449	-1	ctcacgcgac
MA0596.1	SREBF2	7.081	0.807749212147249	1440	1449	1	gtcgcgtgag
MA0470.1	E2F4	4.905	0.822486373999615	1441	1451	1	tcgcgtgaggc
MA0471.1	E2F6	3.685	0.815389569137132	1441	1451	1	tcgcgtgaggc
MA0004.1	Arnt	6.112	0.830868166588692	1442	1447	-1	cacgcg
MA0004.1	Arnt	7.103	0.870407432000937	1442	1447	1	cgcgtg
MA0006.1	Arnt::Ahr	9.197	0.982781684821235	1442	1447	1	cgcgtg
MA0067.1	Pax2	5.398	0.855969581793379	1443	1450	-1	cctcacgc
MA0018.2	CREB1	6.296	0.806910679711615	1448	1455	-1	cgacgcct
MA0162.2	EGR1	4.123	0.824333906955142	1449	1462	-1	caacaaccgacgcc
MA0133.1	BRCA1	7.444	0.956517875355785	1454	1460	-1	acaaccg
MA0158.1	HOXA5	4.377	0.807088931935232	1454	1461	1	cggttgtt
MA0087.1	Sox5	5.740	0.807786595532624	1456	1462	1	gttgttg
MA0133.1	BRCA1	5.056	0.841996076799809	1457	1463	-1	tcaacaa
MA0067.1	Pax2	4.175	0.807943898082101	1462	1469	1	gaacacgg
MA0259.1	HIF1A::ARNT	5.320	0.824613976686915	1464	1471	-1	gtccgtgt
MA0442.1	SOX10	5.281	0.838899639980467	1464	1469	-1	ccgtgt
MA0006.1	Arnt::Ahr	5.297	0.817309426751426	1465	1470	-1	tccgtg
MA0496.1	MAFK	3.837	0.812281183546393	1466	1480	1	acggaccagcagttc
MA0499.1	Myod1	2.572	0.823275449142385	1467	1479	-1	aactgctggtccg
MA0007.2	AR	5.375	0.814639161518831	1468	1482	-1	cagaactgctggtcc
MA0091.1	TAL1::TCF3	9.389	0.849478190961034	1468	1479	1	ggaccagcagtt
MA0500.1	Myog	4.852	0.859029811403822	1469	1479	-1	aactgctggtc
MA0521.1	Tcf12	5.548	0.858338196449607	1469	1479	-1	aactgctggtc
MA0522.1	Tcf3	2.706	0.821241722818841	1469	1479	-1	aactgctggtc
MA0461.1	Atoh1	4.580	0.856374596433425	1470	1477	-1	ctgctggt
MA0499.1	Myod1	4.473	0.847713485547694	1470	1482	1	accagcagttctg
MA0091.1	TAL1::TCF3	9.681	0.855856768428252	1470	1481	-1	agaactgctggt
MA0133.1	BRCA1	4.709	0.825354927679656	1471	1477	1	ccagcag
MA0461.1	Atoh1	2.611	0.82645816124773	1472	1479	1	cagcagtt
MA0158.1	HOXA5	4.497	0.811315223605774	1475	1482	-1	cagaactg
MA0519.1	Stat5a::Stat5b	2.594	0.825472549642834	1476	1486	1	agttctgagag
MA0144.2	STAT3	1.743	0.818670398954275	1477	1487	1	gttctgagagt
MA0519.1	Stat5a::Stat5b	3.088	0.831509844128989	1478	1488	-1	tactctcagaa
MA0503.1	Nkx2-5 (var.2)	5.549	0.839673713857014	1479	1489	-1	ctactctcaga
MA0032.1	FOXC1	6.401	0.940113401617008	1481	1488	1	tgagagta
MA0111.1	Spz1	7.212	0.804782428119689	1483	1493	1	agagtagaggc
MA0469.1	E2F3	7.861	0.841363568867353	1484	1498	-1	tgcccgcctctactc
MA0027.1	En1	5.638	0.849930371073829	1484	1494	1	gagtagaggcg
MA0516.1	SP2	11.554	0.880833376016042	1484	1498	-1	tgcccgcctctactc
MA0162.2	EGR1	5.868	0.843021395550884	1485	1498	-1	tgcccgcctctact
MA0130.1	ZNF354C	4.636	0.812679270758179	1486	1491	-1	ctctac
MA0079.3	SP1	10.202	0.909493520903014	1488	1498	-1	tgcccgcctct
MA0024.2	E2F1	5.947	0.857492645506624	1489	1499	1	gaggcgggcaa
MA0599.1	KLF5	0.547	0.810211493547427	1489	1498	-1	tgcccgcctc
MA0470.1	E2F4	7.109	0.857388996049149	1490	1500	1	aggcgggcaag
MA0471.1	E2F6	7.497	0.871630848619638	1490	1500	1	aggcgggcaag
MA0597.1	THAP1	8.608	0.931080189932086	1491	1499	-1	ttgcccgcc
MA0505.1	Nr5a2	7.957	0.808972844291743	1492	1506	1	gcgggcaaggccggc
MA0146.2	Zfx	7.724	0.827323954214018	1492	1505	1	gcgggcaaggccgg
MA0161.1	NFIC	4.059	0.811148909236741	1493	1498	1	cgggca
MA0133.1	BRCA1	4.575	0.818928662601557	1496	1502	1	gcaaggc
MA0461.1	Atoh1	5.604	0.871932965976417	1501	1508	-1	cagccggc
MA0469.1	E2F3	6.029	0.816654647541716	1501	1515	-1	ctcccgtcagccggc
MA0117.1	Mafb	9.499	0.999982751542034	1505	1512	1	gctgacgg
MA0089.1	NFE2L1::MafG	5.553	0.858843819112298	1505	1510	1	gctgac
MA0024.2	E2F1	6.204	0.861359141021015	1506	1516	1	ctgacgggaga
MA0144.2	STAT3	1.167	0.811692415759132	1506	1516	1	ctgacgggaga
MA0470.1	E2F4	6.277	0.844213414585804	1507	1517	1	tgacgggagaa
MA0471.1	E2F6	5.809	0.846726525490973	1507	1517	1	tgacgggagaa
MA0597.1	THAP1	5.334	0.830880034036487	1508	1516	-1	tctcccgtc
MA0027.1	En1	6.872	0.899420524279379	1513	1523	-1	gcgtggttctc
MA0058.2	MAX	2.960	0.816818125804235	1516	1525	1	aaccacgcgg
MA0059.1	MYC::MAX	10.491	0.863762363859873	1516	1526	1	aaccacgcgga
MA0147.2	Myc	6.602	0.871719728986675	1516	1525	-1	ccgcgtggtt
MA0067.1	Pax2	4.636	0.82604679275986	1516	1523	1	aaccacgc
MA0130.1	ZNF354C	7.331	0.93063605257999	1516	1521	1	aaccac
MA0104.3	Mycn	6.656	0.859107107496979	1517	1524	1	accacgcg
MA0259.1	HIF1A::ARNT	7.328	0.884517525137508	1518	1525	-1	ccgcgtgg
MA0147.2	Myc	3.216	0.822021741482548	1518	1527	1	ccacgcggag
MA0145.2	Tcfcp2l1	6.199	0.821410114743382	1518	1531	1	ccacgcggagccag
MA0004.1	Arnt	7.103	0.870407432000937	1519	1524	-1	cgcgtg
MA0004.1	Arnt	6.112	0.830868166588692	1519	1524	1	cacgcg
MA0006.1	Arnt::Ahr	9.197	0.982781684821235	1519	1524	-1	cgcgtg
MA0104.3	Mycn	5.015	0.827585652520636	1519	1526	-1	tccgcgtg
MA0130.1	ZNF354C	4.636	0.812679270758179	1522	1527	-1	ctccgc
MA0496.1	MAFK	3.748	0.811239638280489	1523	1537	1	cggagccagcacacc
MA0117.1	Mafb	5.074	0.808351971046754	1525	1532	-1	gctggctc
MA0597.1	THAP1	5.223	0.827482899856764	1525	1533	1	gagccagca
MA0161.1	NFIC	7.219	0.916988656211363	1526	1531	-1	ctggct
MA0133.1	BRCA1	5.215	0.849621271929792	1528	1534	1	ccagcac
MA0162.2	EGR1	3.053	0.812875103059759	1530	1543	1	agcacaccgcctga
MA0442.1	SOX10	5.281	0.838899639980467	1533	1538	-1	cggtgt
MA0036.2	GATA2	3.767	0.802954961080183	1535	1548	1	accgcctgatctgc
MA0006.1	Arnt::Ahr	4.891	0.800083340398517	1537	1542	1	cgcctg
MA0035.3	Gata1	4.799	0.833581541909884	1538	1548	1	gcctgatctgc
MA0037.2	GATA3	5.281	0.852094773556387	1539	1546	-1	agatcagg
MA0482.1	Gata4	6.176	0.860584009985557	1539	1549	1	cctgatctgca
MA0160.1	NR4A2	6.212	0.809453437591938	1540	1547	-1	cagatcag
MA0092.1	Hand1::Tcfe2a	7.084	0.83229754696265	1542	1551	1	gatctgcagt
MA0100.2	Myb	3.907	0.812132344331396	1545	1554	-1	tcaactgcag
MA0522.1	Tcf3	1.956	0.811265381758179	1545	1555	-1	ttcaactgcag
MA0463.1	Bcl6	7.894	0.808542839531267	1546	1559	-1	tttcttcaactgca
MA0133.1	BRCA1	4.745	0.82708138695437	1548	1554	-1	tcaactg
MA0063.1	Nkx2-5	4.418	0.802754369248404	1548	1554	-1	tcaactg
MA0103.2	ZEB1	4.715	0.82545707015055	1548	1556	-1	cttcaactg
MA0466.1	CEBPB	-0.785	0.811710873839002	1551	1561	-1	ggtttcttcaa
MA0081.1	SPIB	6.039	0.848633625140985	1552	1558	1	tgaagaa
MA0133.1	BRCA1	4.228	0.802287513481405	1556	1562	1	gaaaccg
MA0503.1	Nkx2-5 (var.2)	3.180	0.80477951927565	1558	1568	1	aaccgctctgg
MA0524.1	TFAP2C	4.763	0.8241167633255	1558	1572	1	aaccgctctggggct
MA0524.1	TFAP2C	5.875	0.838072060293147	1561	1575	-1	tccagccccagagcg
MA0154.2	EBF1	7.971	0.89842977251601	1562	1572	-1	agccccagagc
MA0516.1	SP2	6.079	0.806533646811587	1562	1576	-1	gtccagccccagagc
MA0002.2	RUNX1	7.053	0.835614425453529	1563	1573	1	ctctggggctg
MA0162.2	EGR1	1.974	0.801319916701705	1564	1577	-1	cgtccagccccaga
MA0056.1	MZF1_1-4	4.989	0.813099698301624	1566	1571	1	tggggc
MA0079.3	SP1	4.257	0.83469861483221	1566	1576	-1	gtccagcccca
MA0599.1	KLF5	3.819	0.851835913749616	1567	1576	-1	gtccagcccc
MA0133.1	BRCA1	4.815	0.830438391099645	1568	1574	-1	ccagccc
MA0028.1	ELK1	5.773	0.804090988989316	1568	1577	1	gggctggacg
MA0161.1	NFIC	4.557	0.827828717462489	1571	1576	1	ctggac
MA0145.2	Tcfcp2l1	8.746	0.858477801857278	1571	1584	-1	ccgcctccgtccag
MA0145.2	Tcfcp2l1	5.198	0.806842091657002	1571	1584	1	ctggacggaggcgg
MA0130.1	ZNF354C	4.916	0.824934520817588	1571	1576	-1	gtccag
MA0471.1	E2F6	4.364	0.825407362623129	1572	1582	1	tggacggaggc
MA0599.1	KLF5	1.313	0.819956085807475	1572	1581	-1	cctccgtcca
MA0472.1	EGR2	7.604	0.830542359163638	1573	1587	-1	gctccgcctccgtcc
MA0516.1	SP2	15.012	0.927760949274309	1573	1587	-1	gctccgcctccgtcc
MA0162.2	EGR1	12.505	0.914098107189815	1574	1587	-1	gctccgcctccgtc
MA0162.2	EGR1	3.150	0.813913891824107	1577	1590	-1	tctgctccgcctcc
MA0057.1	MZF1_5-13	8.809	0.899733082385513	1577	1586	1	ggaggcggag
MA0079.3	SP1	13.924	0.956320541995619	1577	1587	-1	gctccgcctcc
MA0599.1	KLF5	7.879	0.903484797007833	1578	1587	-1	gctccgcctc
MA0039.2	Klf4	5.425	0.828679418260391	1578	1587	1	gaggcggagc
MA0130.1	ZNF354C	4.636	0.812679270758179	1581	1586	-1	ctccgc
MA0141.2	Esrrb	5.115	0.801051916247144	1585	1596	1	agcagaagctca
MA0081.1	SPIB	6.232	0.855227295031945	1585	1591	1	agcagaa
MA0461.1	Atoh1	2.904	0.83090992128298	1587	1594	1	cagaagct
MA0160.1	NR4A2	7.950	0.870520496111785	1590	1597	1	aagctcac
MA0164.1	Nr2e3	6.240	0.806206760727597	1590	1596	-1	tgagctt
MA0258.2	ESR2	5.696	0.805016871076824	1591	1605	1	agctcacactggacc
MA0113.2	NR3C1	6.352	0.827621063427058	1591	1605	1	agctcacactggacc
MA0078.1	Sox17	6.074	0.819544528603487	1595	1603	-1	tccagtgtg
MA0143.3	Sox2	5.098	0.842687890029819	1595	1602	-1	ccagtgtg
MA0442.1	SOX10	6.812	0.906868425368361	1596	1601	-1	cagtgt
MA0047.2	Foxa2	5.573	0.810607209311876	1598	1609	-1	tgttggtccagt
MA0148.3	FOXA1	4.560	0.842197196791012	1599	1613	-1	cttctgttggtccag
MA0161.1	NFIC	4.557	0.827828717462489	1599	1604	1	ctggac
MA0130.1	ZNF354C	4.916	0.824934520817588	1599	1604	-1	gtccag
MA0133.1	BRCA1	7.447	0.956661746962011	1604	1610	1	ccaacag
MA0503.1	Nkx2-5 (var.2)	3.219	0.805353969925154	1608	1618	-1	aggctcttctg
MA0467.1	Crx	6.677	0.834590928090884	1611	1621	1	aagagccttaa
MA0524.1	TFAP2C	3.381	0.806773039935853	1613	1627	-1	agcatcttaaggctc
MA0142.1	Pou5f1::Sox2	9.817	0.816504821469727	1616	1630	1	ccttaagatgctaag
MA0063.1	Nkx2-5	6.024	0.867413302913219	1618	1624	1	ttaagat
MA0482.1	Gata4	4.753	0.840125096565629	1621	1631	-1	tcttagcatct
MA0519.1	Stat5a::Stat5b	0.560	0.800614539552067	1622	1632	1	gatgctaagag
MA0154.2	EBF1	0.051	0.80836167887526	1633	1643	1	cgatcctgggg
MA0524.1	TFAP2C	6.304	0.843455893385882	1634	1648	-1	gcccgccccaggatc
MA0154.2	EBF1	-0.139	0.806200954406606	1635	1645	-1	cgccccaggat
MA0516.1	SP2	11.047	0.873953017530808	1635	1649	-1	ggcccgccccaggat
MA0162.2	EGR1	4.920	0.832869109482825	1636	1649	-1	ggcccgccccagga
MA0056.1	MZF1_1-4	4.989	0.813099698301624	1639	1644	1	tggggc
MA0079.3	SP1	11.281	0.92306857618483	1639	1649	-1	ggcccgcccca
MA0599.1	KLF5	6.790	0.889631192606799	1640	1649	-1	ggcccgcccc
MA0493.1	Klf1	7.128	0.832112705759879	1640	1650	-1	gggcccgcccc
MA0039.2	Klf4	9.878	0.904335060821089	1640	1649	1	ggggcgggcc
MA0506.1	NRF1	2.016	0.801884318716405	1640	1650	-1	gggcccgcccc
MA0597.1	THAP1	4.478	0.804682314596464	1642	1650	-1	gggcccgcc
MA0506.1	NRF1	2.827	0.811900013644581	1644	1654	-1	gccggggcccg
MA0146.2	Zfx	10.399	0.873885244230067	1644	1657	-1	cgcgccggggcccg
MA0469.1	E2F3	10.814	0.881191868362226	1645	1659	-1	ctcgcgccggggccc
MA0506.1	NRF1	5.828	0.848961789821467	1646	1656	-1	gcgccggggcc
MA0506.1	NRF1	10.415	0.905610362738288	1647	1657	1	gccccggcgcg
MA0024.2	E2F1	3.167	0.815668297140838	1649	1659	-1	ctcgcgccggg
MA0524.1	TFAP2C	2.868	0.800335029734052	1649	1663	1	cccggcgcgaggcac
MA0024.2	E2F1	8.049	0.88911666718464	1650	1660	1	ccggcgcgagg
MA0470.1	E2F4	10.471	0.91062974710656	1651	1661	1	cggcgcgaggc
MA0471.1	E2F6	3.540	0.813250275977383	1651	1661	1	cggcgcgaggc
MA0599.1	KLF5	2.583	0.836112263575439	1652	1661	-1	gcctcgcgcc
MA0088.1	znf143	15.742	0.894434179355498	1655	1674	-1	caaatcccagagtgcctcgc
MA0503.1	Nkx2-5 (var.2)	10.322	0.90997763565391	1658	1668	1	aggcactctgg
MA0484.1	HNF4G	6.136	0.828339081106888	1659	1673	-1	aaatcccagagtgcc
MA0122.1	Nkx3-2	5.685	0.810963238363373	1659	1667	-1	cagagtgcc
MA0483.1	Gfi1b	6.588	0.840861603971477	1663	1673	-1	aaatcccagag
MA0519.1	Stat5a::Stat5b	2.574	0.825228124764852	1663	1673	-1	aaatcccagag
MA0108.2	TBP	6.698	0.820440129384814	1663	1677	-1	ctacaaatcccagag
MA0038.1	Gfi1	10.553	0.93907169639854	1665	1674	-1	caaatcccag
MA0056.1	MZF1_1-4	5.262	0.825555833876247	1665	1670	1	ctggga
MA0485.1	Hoxc9	6.377	0.803007450242958	1667	1679	-1	aactacaaatccc
MA0511.1	RUNX2	8.692	0.834044555899559	1667	1681	1	gggatttgtagttta
MA0133.1	BRCA1	4.371	0.809145393378182	1669	1675	-1	acaaatc
MA0002.2	RUNX1	6.058	0.816215533738394	1670	1680	1	atttgtagttt
MA0442.1	SOX10	4.805	0.817767607423551	1670	1675	1	atttgt
MA0027.1	En1	5.591	0.848045413860976	1672	1682	1	ttgtagtttac
MA0480.1	Foxo1	7.228	0.852071388295707	1673	1683	1	tgtagtttact
MA0040.1	Foxq1	8.977	0.831803967728442	1673	1683	1	tgtagtttact
MA0027.1	En1	4.462	0.802766335279886	1674	1684	-1	aagtaaactac
MA0593.1	FOXP2	8.048	0.859171975096641	1674	1684	-1	aagtaaactac
MA0031.1	FOXD1	8.102	0.851741248479231	1675	1682	-1	gtaaacta
MA0479.1	FOXH1	2.205	0.803645819284456	1676	1686	-1	ggaagtaaact
MA0151.1	ARID3A	5.399	0.826577864606885	1678	1683	-1	agtaaa
MA0062.2	GABPA	7.489	0.837875562180244	1678	1688	-1	cgggaagtaaa
MA0122.1	Nkx3-2	5.740	0.813015751952595	1678	1686	-1	ggaagtaaa
MA0076.2	ELK4	5.533	0.827046026064863	1679	1689	1	ttacttcccgg
MA0475.1	FLI1	4.495	0.810035168064094	1679	1689	-1	ccgggaagtaa
MA0518.1	Stat4	8.143	0.860598956916535	1679	1692	-1	tgtccgggaagtaa
MA0473.1	ELF1	4.397	0.811822065842275	1680	1692	-1	tgtccgggaagta
MA0136.1	ELF5	8.180	0.888553808855144	1680	1688	1	tacttcccg
MA0032.1	FOXC1	6.887	0.967299021453031	1680	1687	-1	gggaagta
MA0075.1	Prrx2	4.766	0.819222411057098	1680	1684	-1	aagta
MA0598.1	EHF	6.536	0.869901837061793	1681	1688	1	acttcccg
MA0156.1	FEV	9.471	0.90993065479962	1681	1688	-1	cgggaagt
MA0519.1	Stat5a::Stat5b	5.210	0.857443323682877	1681	1691	1	acttcccggac
MA0463.1	Bcl6	8.668	0.820791301806411	1682	1695	1	cttcccggacagct
MA0028.1	ELK1	6.504	0.828383077741371	1682	1691	-1	gtccgggaag
MA0137.3	STAT1	8.194	0.872379132842744	1682	1692	-1	tgtccgggaag
MA0144.2	STAT3	6.092	0.871356594988439	1682	1692	-1	tgtccgggaag
MA0597.1	THAP1	8.491	0.927499426877784	1682	1690	1	cttcccgga
MA0028.1	ELK1	6.944	0.843004854828791	1683	1692	1	ttcccggaca
MA0499.1	Myod1	4.662	0.850143148293934	1686	1698	-1	aggagctgtccgg
MA0500.1	Myog	2.333	0.825281531881771	1688	1698	-1	aggagctgtcc
MA0521.1	Tcf12	2.642	0.817767098198213	1688	1698	-1	aggagctgtcc
MA0499.1	Myod1	3.461	0.834703862800628	1689	1701	1	gacagctcctctc
MA0500.1	Myog	5.527	0.868073117746571	1689	1699	1	gacagctcctc
MA0521.1	Tcf12	5.814	0.862051862015633	1689	1699	1	gacagctcctc
MA0522.1	Tcf3	5.358	0.856518064809341	1689	1699	1	gacagctcctc
MA0080.3	Spi1	4.019	0.809497013884952	1690	1704	-1	atagagaggagctgt
MA0599.1	KLF5	2.655	0.837028204362285	1693	1702	1	gctcctctct
MA0503.1	Nkx2-5 (var.2)	3.656	0.811790763100356	1694	1704	1	ctcctctctat
MA0081.1	SPIB	5.670	0.836027074934952	1694	1700	-1	agaggag
MA0130.1	ZNF354C	4.636	0.812679270758179	1694	1699	1	ctcctc
MA0056.1	MZF1_1-4	5.322	0.828293446090449	1695	1700	-1	agagga
MA0158.1	HOXA5	5.264	0.838328271199983	1699	1706	1	ctctattt
MA0132.1	Pdx1	5.029	0.813134065294963	1701	1706	1	ctattt
MA0117.1	Mafb	5.136	0.811036967293241	1703	1710	-1	gccgaaat
MA0024.2	E2F1	6.320	0.863104329657861	1706	1716	-1	cgggcggccga
MA0470.1	E2F4	5.499	0.831892979034744	1709	1719	-1	aggcgggcggc
MA0471.1	E2F6	6.687	0.859680314416902	1709	1719	-1	aggcgggcggc
MA0024.2	E2F1	6.608	0.867437211790719	1710	1720	-1	aaggcgggcgg
MA0597.1	THAP1	7.842	0.907636903610758	1710	1718	1	ccgcccgcc
MA0599.1	KLF5	-0.248	0.800097980692677	1711	1720	1	cgcccgcctt
MA0079.3	SP1	7.931	0.880921740972519	1711	1721	1	cgcccgccttt
MA0516.1	SP2	8.406	0.83811272806433	1711	1725	1	cgcccgccttttatt
MA0108.2	TBP	11.387	0.913495382463098	1712	1726	-1	gaataaaaggcgggc
MA0109.1	Hltf	6.403	0.906885603479053	1715	1724	1	cgccttttat
MA0523.1	TCF7L2	5.441	0.817632107329743	1715	1728	-1	aggaataaaaggcg
MA0528.1	ZNF263	6.412	0.807662446343327	1717	1737	-1	gatagagcgaggaataaaagg
MA0158.1	HOXA5	6.174	0.870377649701586	1718	1725	1	cttttatt
MA0514.1	Sox3	5.810	0.851635898752962	1718	1727	1	cttttattcc
MA0151.1	ARID3A	6.852	0.883263769663135	1719	1724	-1	ataaaa
MA0465.1	CDX2	9.110	0.889863696078657	1719	1729	-1	gaggaataaaa
MA0151.1	ARID3A	5.399	0.826577864606885	1720	1725	-1	aataaa
MA0136.1	ELF5	5.591	0.803941411355721	1721	1729	1	ttattcctc
MA0033.1	FOXL1	4.574	0.812325200227992	1722	1729	-1	gaggaata
MA0152.1	NFATC2	6.199	0.809661816734531	1722	1728	1	tattcct
MA0081.1	SPIB	6.244	0.855637264144336	1724	1730	-1	cgaggaa
MA0599.1	KLF5	0.598	0.810860284938109	1725	1734	1	tcctcgctct
MA0056.1	MZF1_1-4	5.893	0.854346388995611	1725	1730	-1	cgagga
MA0024.2	E2F1	3.402	0.819203808603413	1726	1736	-1	atagagcgagg
MA0518.1	Stat4	5.613	0.82500691606509	1731	1744	-1	gtgccgggatagag
MA0067.1	Pax2	4.000	0.801071866479915	1734	1741	1	tatcccgg
MA0137.3	STAT1	3.574	0.80925287587544	1734	1744	-1	gtgccgggata
MA0144.2	STAT3	4.236	0.848871982470755	1734	1744	-1	gtgccgggata
MA0067.1	Pax2	4.326	0.813873479635987	1739	1746	1	cggcacgc
MA0510.1	RFX5	2.395	0.801484316660378	1739	1753	1	cggcacgccgactac
MA0259.1	HIF1A::ARNT	8.788	0.928072894030867	1741	1748	-1	cggcgtgc
MA0006.1	Arnt::Ahr	7.680	0.918417219310491	1742	1747	-1	ggcgtg
MA0027.1	En1	6.540	0.886105507371565	1745	1755	-1	aagtagtcggc
MA0117.1	Mafb	6.218	0.857894482433556	1745	1752	1	gccgacta
MA0122.1	Nkx3-2	7.749	0.887988475602537	1749	1757	-1	ctaagtagt
MA0125.1	Nobox	7.527	0.873490964915372	1749	1756	-1	taagtagt
MA0109.1	Hltf	6.080	0.895501896943661	1750	1759	1	ctacttagtc
MA0124.1	NKX3-1	8.844	0.901648380382745	1750	1756	1	ctactta
MA0132.1	Pdx1	5.029	0.813134065294963	1750	1755	1	ctactt
MA0032.1	FOXC1	6.986	0.97283683290111	1751	1758	-1	actaagta
MA0125.1	Nobox	6.173	0.828836683031293	1751	1758	1	tacttagt
MA0075.1	Prrx2	4.766	0.819222411057098	1751	1755	-1	aagta
MA0132.1	Pdx1	5.856	0.847166833797599	1752	1757	-1	ctaagt
MA0442.1	SOX10	4.605	0.808888602147537	1753	1758	1	cttagt
MA0067.1	Pax2	6.425	0.896298590110209	1756	1763	1	agtcgcgg
MA0024.2	E2F1	5.007	0.843350599656322	1757	1767	1	gtcgcggcacg
MA0146.2	Zfx	6.485	0.805757809043968	1759	1772	1	cgcggcacgtcctc
MA0464.1	Bhlhe40	2.429	0.815980651492004	1761	1771	-1	aggacgtgccg
MA0464.1	Bhlhe40	5.237	0.853869222281311	1762	1772	1	ggcacgtcctc
MA0104.3	Mycn	4.709	0.821707794371483	1762	1769	1	ggcacgtc
MA0506.1	NRF1	3.606	0.821520514691496	1762	1772	-1	gaggacgtgcc
MA0259.1	HIF1A::ARNT	11.199	0.999998917593804	1763	1770	-1	ggacgtgc
MA0259.1	HIF1A::ARNT	5.602	0.833026726021112	1763	1770	1	gcacgtcc
MA0131.1	HINFP	8.295	0.826320396689457	1763	1772	1	gcacgtcctc
MA0058.2	MAX	1.872	0.801571434959948	1763	1772	-1	gaggacgtgc
MA0147.2	Myc	3.479	0.825881921846868	1763	1772	1	gcacgtcctc
MA0004.1	Arnt	6.415	0.842957366810599	1764	1769	-1	gacgtg
MA0004.1	Arnt	6.112	0.830868166588692	1764	1769	1	cacgtc
MA0136.1	ELF5	5.809	0.811065977850458	1764	1772	1	cacgtcctc
MA0104.3	Mycn	4.611	0.819825343068812	1764	1771	-1	aggacgtg
MA0598.1	EHF	6.510	0.869437914477032	1765	1772	1	acgtcctc
MA0081.1	SPIB	4.940	0.811087287264482	1767	1773	-1	tgaggac
MA0056.1	MZF1_1-4	6.469	0.880627466251957	1768	1773	-1	tgagga
MA0067.1	Pax2	4.998	0.840262080988382	1769	1776	1	cctcacgt
MA0464.1	Bhlhe40	1.326	0.801097783407742	1770	1780	1	ctcacgtacga
MA0032.1	FOXC1	5.138	0.869464352536973	1770	1777	1	ctcacgta
MA0259.1	HIF1A::ARNT	9.694	0.955101088700307	1771	1778	-1	gtacgtga
MA0004.1	Arnt	6.415	0.842957366810599	1772	1777	-1	tacgtg
MA0004.1	Arnt	6.112	0.830868166588692	1772	1777	1	cacgta
MA0006.1	Arnt::Ahr	5.297	0.817309426751426	1772	1777	-1	tacgtg
MA0479.1	FOXH1	2.125	0.802520427334772	1777	1787	1	acgactacact
MA0130.1	ZNF354C	4.636	0.812679270758179	1781	1786	1	ctacac
MA0032.1	FOXC1	5.501	0.889769661179929	1782	1789	-1	gtagtgta
MA0442.1	SOX10	4.539	0.805958530406451	1783	1788	-1	tagtgt
MA0518.1	Stat4	7.216	0.847557920604563	1783	1796	-1	tttctgggtagtgt
MA0519.1	Stat5a::Stat5b	6.680	0.875408552214552	1785	1795	1	actacccagaa
MA0137.3	STAT1	7.769	0.866572063749431	1786	1796	-1	tttctgggtag
MA0144.2	STAT3	6.782	0.879715637357621	1786	1796	-1	tttctgggtag
MA0597.1	THAP1	6.866	0.877766606679143	1786	1794	1	ctacccaga
MA0528.1	ZNF263	5.681	0.801219851571596	1786	1806	-1	gaaggagagatttctgggtag
MA0032.1	FOXC1	5.027	0.8632552912164	1787	1794	-1	tctgggta
MA0056.1	MZF1_1-4	4.846	0.806575055857775	1787	1792	-1	tgggta
MA0002.2	RUNX1	5.668	0.808611948041005	1787	1797	-1	atttctgggta
MA0519.1	Stat5a::Stat5b	2.478	0.824054885350538	1787	1797	-1	atttctgggta
MA0485.1	Hoxc9	8.704	0.838837850535693	1788	1800	1	acccagaaatctc
MA0594.1	Hoxa9	8.998	0.849874557881456	1789	1799	1	cccagaaatct
MA0156.1	FEV	6.756	0.814990155226567	1790	1797	1	ccagaaat
MA0158.1	HOXA5	6.600	0.885380985132007	1791	1798	1	cagaaatc
MA0038.1	Gfi1	9.413	0.904825240858888	1793	1802	1	gaaatctctc
MA0483.1	Gfi1b	7.988	0.861877197026282	1794	1804	1	aaatctctcct
MA0599.1	KLF5	0.531	0.81000795115035	1796	1805	1	atctctcctt
MA0471.1	E2F6	4.532	0.827885991939252	1798	1808	-1	gcgaaggagag
MA0141.2	Esrrb	5.360	0.80517821915587	1799	1810	-1	gcgcgaaggaga
MA0469.1	E2F3	5.661	0.811691283432637	1800	1814	1	ctccttcgcgctccg
MA0109.1	Hltf	4.951	0.855711789580017	1800	1809	1	ctccttcgcg
MA0470.1	E2F4	10.386	0.909283684096483	1802	1812	-1	gagcgcgaagg
MA0471.1	E2F6	6.398	0.855416481843333	1802	1812	-1	gagcgcgaagg
MA0024.2	E2F1	11.955	0.947881381111532	1803	1813	-1	ggagcgcgaag
MA0469.1	E2F3	9.070	0.857669838453977	1804	1818	1	ttcgcgctccggcag
MA0028.1	ELK1	5.779	0.80429037685869	1809	1818	1	gctccggcag
MA0499.1	Myod1	2.079	0.816937757428646	1811	1823	-1	tgcgcctgccgga
MA0506.1	NRF1	5.930	0.850221470317983	1812	1822	-1	gcgcctgccgg
MA0145.2	Tcfcp2l1	8.379	0.853136678507926	1812	1825	-1	cctgcgcctgccgg
MA0461.1	Atoh1	3.311	0.83709376542751	1813	1820	1	cggcaggc
MA0506.1	NRF1	3.886	0.824978461152519	1813	1823	1	cggcaggcgca
MA0500.1	Myog	3.207	0.836990938909271	1814	1824	1	ggcaggcgcag
MA0521.1	Tcf12	2.944	0.821983365119039	1814	1824	1	ggcaggcgcag
MA0006.1	Arnt::Ahr	4.891	0.800083340398517	1816	1821	-1	cgcctg
MA0506.1	NRF1	9.577	0.8952612229728	1818	1828	-1	gaccctgcgcc
MA0007.2	AR	4.948	0.808895215678116	1819	1833	-1	aggcagaccctgcgc
MA0493.1	Klf1	6.297	0.818064756097624	1823	1833	-1	aggcagaccct
MA0092.1	Hand1::Tcfe2a	9.564	0.905364616378174	1825	1834	1	ggtctgcctt
MA0519.1	Stat5a::Stat5b	1.267	0.80925495898873	1827	1837	1	tctgccttgaa
MA0137.3	STAT1	3.096	0.802721631106962	1828	1838	-1	gttcaaggcag
MA0144.2	STAT3	0.326	0.801504075712056	1828	1838	-1	gttcaaggcag
MA0144.2	STAT3	1.463	0.815278323789969	1828	1838	1	ctgccttgaac
MA0523.1	TCF7L2	5.683	0.820976623140903	1828	1841	-1	gtagttcaaggcag
MA0597.1	THAP1	5.516	0.836450109898734	1828	1836	1	ctgccttga
MA0145.2	Tcfcp2l1	7.530	0.840780782803294	1828	1841	-1	gtagttcaaggcag
MA0519.1	Stat5a::Stat5b	1.621	0.813581279329011	1829	1839	-1	agttcaaggca
MA0072.1	RORA_2	8.703	0.804576233903136	1833	1846	-1	gaactgtagttcaa
MA0494.1	Nr1h3::Rxra	8.435	0.824822833624473	1834	1852	1	tgaactacagttcccagaa
MA0158.1	HOXA5	6.437	0.879640272279522	1836	1843	-1	ctgtagtt
MA0032.1	FOXC1	4.823	0.851844043383995	1839	1846	-1	gaactgta
MA0510.1	RFX5	3.875	0.818358307318512	1840	1854	-1	ccttctgggaactgt
MA0518.1	Stat4	13.250	0.932444234635241	1840	1853	-1	cttctgggaactgt
MA0088.1	znf143	12.151	0.832869836471634	1841	1860	1	cagttcccagaaggccactg
MA0519.1	Stat5a::Stat5b	15.235	0.979961293771344	1842	1852	1	agttcccagaa
MA0463.1	Bcl6	10.092	0.84332594041081	1843	1856	1	gttcccagaaggcc
MA0137.3	STAT1	13.262	0.941626723818997	1843	1853	-1	cttctgggaac
MA0137.3	STAT1	3.886	0.813515947774531	1843	1853	1	gttcccagaag
MA0144.2	STAT3	13.485	0.96091949388027	1843	1853	-1	cttctgggaac
MA0144.2	STAT3	2.380	0.826387369953071	1843	1853	1	gttcccagaag
MA0518.1	Stat4	7.014	0.844716184536582	1843	1856	1	gttcccagaaggcc
MA0597.1	THAP1	6.158	0.856098399478751	1843	1851	1	gttcccaga
MA0092.1	Hand1::Tcfe2a	6.724	0.821691036886203	1844	1853	-1	cttctgggaa
MA0056.1	MZF1_1-4	4.846	0.806575055857775	1844	1849	-1	tgggaa
MA0519.1	Stat5a::Stat5b	3.207	0.832964172152981	1844	1854	-1	ccttctgggaa
MA0524.1	TFAP2C	6.223	0.842439365459281	1844	1858	-1	gtggccttctgggaa
MA0154.2	EBF1	5.809	0.873843002509532	1845	1855	-1	gccttctggga
MA0056.1	MZF1_1-4	5.262	0.825555833876247	1845	1850	-1	ctggga
MA0141.2	Esrrb	5.369	0.805329797630068	1846	1857	1	cccagaaggcca
MA0109.1	Hltf	4.500	0.83981689283865	1847	1856	-1	ggccttctgg
MA0461.1	Atoh1	12.065	0.970099592555786	1848	1855	1	cagaaggc
MA0442.1	SOX10	4.820	0.818433532819252	1849	1854	-1	ccttct
MA0160.1	NR4A2	9.735	0.933238965305068	1851	1858	1	aaggccac
MA0014.2	PAX5	7.938	0.820299678968449	1851	1869	1	aaggccactggagaagggc
MA0002.2	RUNX1	6.295	0.820836174277577	1852	1862	-1	tccagtggcct
MA0067.1	Pax2	4.379	0.815954723492649	1853	1860	1	ggccactg
MA0122.1	Nkx3-2	6.217	0.830816642535483	1854	1862	-1	tccagtggc
MA0154.2	EBF1	6.619	0.883054512086427	1855	1865	-1	ttctccagtgg
MA0080.3	Spi1	3.173	0.800231504054815	1855	1869	1	ccactggagaagggc
MA0161.1	NFIC	4.826	0.836838493391658	1858	1863	1	ctggag
MA0130.1	ZNF354C	5.723	0.860255902238813	1858	1863	-1	ctccag
MA0056.1	MZF1_1-4	4.916	0.809768936774344	1859	1864	1	tggaga
MA0152.1	NFATC2	7.886	0.871882305398015	1859	1865	-1	ttctcca
MA0109.1	Hltf	5.738	0.88344856061207	1860	1869	-1	gcccttctcc
MA0442.1	SOX10	4.820	0.818433532819252	1862	1867	-1	ccttct
MA0105.3	NFKB1	11.972	0.923627595679082	1865	1875	1	agggcttcccc
MA0162.2	EGR1	6.717	0.852113474529557	1866	1879	1	gggcttcccccact
MA0105.3	NFKB1	4.837	0.819538417851286	1866	1876	1	gggcttccccc
MA0080.3	Spi1	7.151	0.843799114107161	1866	1880	-1	aagtgggggaagccc
MA0466.1	CEBPB	-1.868	0.800358715470339	1868	1878	1	gcttcccccac
MA0599.1	KLF5	0.576	0.810580414142128	1868	1877	1	gcttccccca
MA0057.1	MZF1_5-13	5.961	0.80964374125238	1869	1878	-1	gtgggggaag
MA0597.1	THAP1	7.262	0.889886112401397	1869	1877	1	cttccccca
MA0057.1	MZF1_5-13	5.979	0.810213126133137	1870	1879	-1	agtgggggaa
MA0081.1	SPIB	4.686	0.802409607718866	1870	1876	-1	gggggaa
MA0056.1	MZF1_1-4	8.252	0.961980175884013	1871	1876	-1	ggggga
MA0056.1	MZF1_1-4	6.469	0.880627466251957	1872	1877	-1	tggggg
MA0079.3	SP1	1.916	0.80524615476295	1872	1882	1	cccccactttc
MA0130.1	ZNF354C	6.723	0.904024652450988	1873	1878	1	ccccac
MA0122.1	Nkx3-2	6.291	0.833578206273709	1874	1882	-1	gaaagtggg
MA0518.1	Stat4	7.672	0.853972928758025	1876	1889	-1	gtcccgggaaagtg
MA0470.1	E2F4	7.333	0.860936267981588	1878	1888	-1	tcccgggaaag
MA0471.1	E2F6	4.494	0.827325349593939	1878	1888	-1	tcccgggaaag
MA0152.1	NFATC2	5.962	0.800920704812038	1878	1884	1	ctttccc
MA0519.1	Stat5a::Stat5b	4.949	0.854253579025212	1878	1888	1	ctttcccggga
MA0024.2	E2F1	4.712	0.838912404416068	1879	1889	-1	gtcccgggaaa
MA0137.3	STAT1	8.920	0.88229897322332	1879	1889	-1	gtcccgggaaa
MA0144.2	STAT3	9.495	0.912582422788912	1879	1889	-1	gtcccgggaaa
MA0597.1	THAP1	5.368	0.831920597659104	1879	1887	1	tttcccggg
MA0469.1	E2F3	5.939	0.815440781319387	1880	1894	1	ttcccgggaccgcaa
MA0028.1	ELK1	6.245	0.81977616804673	1880	1889	-1	gtcccgggaa
MA0519.1	Stat5a::Stat5b	2.506	0.824397080179713	1880	1890	-1	ggtcccgggaa
MA0067.1	Pax2	4.715	0.829149024168847	1883	1890	-1	ggtcccgg
MA0101.1	REL	7.549	0.833996776776009	1891	1900	-1	cgggaattgc
MA0518.1	Stat4	5.980	0.8301698721886	1891	1904	-1	tctccgggaattgc
MA0075.1	Prrx2	4.766	0.819222411057098	1892	1896	-1	aattg
MA0156.1	FEV	6.534	0.807227064653743	1893	1900	-1	cgggaatt
MA0158.1	HOXA5	6.700	0.888902894857458	1893	1900	-1	cgggaatt
MA0519.1	Stat5a::Stat5b	10.110	0.917327418788461	1893	1903	1	aattcccggag
MA0156.1	FEV	6.756	0.814990155226567	1894	1901	-1	ccgggaat
MA0137.3	STAT1	10.327	0.90152378784518	1894	1904	-1	tctccgggaat
MA0144.2	STAT3	5.630	0.865759670967334	1894	1904	-1	tctccgggaat
MA0597.1	THAP1	6.326	0.86124000796698	1894	1902	1	attcccgga
MA0109.1	Hltf	4.674	0.845949292024898	1902	1911	1	agacttggtt
MA0442.1	SOX10	4.605	0.808888602147537	1905	1910	1	cttggt
MA0470.1	E2F4	4.591	0.817513858880035	1909	1919	-1	agccgcgaaac
MA0024.2	E2F1	4.757	0.839589417249327	1910	1920	-1	aagccgcgaaa
MA0101.1	REL	7.357	0.828108714637438	1914	1923	1	gcggcttttc
MA0105.3	NFKB1	3.554	0.800821330934248	1915	1925	1	cggcttttctc
MA0035.3	Gata1	4.380	0.827840532295905	1916	1926	1	ggcttttctct
MA0037.2	GATA3	4.639	0.841993143004163	1917	1924	-1	agaaaagc
MA0482.1	Gata4	6.359	0.863215057881444	1917	1927	1	gcttttctctc
MA0035.3	Gata1	4.222	0.825675664708772	1918	1928	1	cttttctctct
MA0514.1	Sox3	9.370	0.904325165629225	1918	1927	1	cttttctctc
MA0037.2	GATA3	5.228	0.851260838323882	1919	1926	-1	agagaaaa
MA0482.1	Gata4	6.781	0.869282283083981	1919	1929	1	ttttctctctg
MA0081.1	SPIB	6.322	0.858302063374879	1920	1926	-1	agagaaa
MA0514.1	Sox3	3.715	0.820629153217632	1924	1933	1	tctctgtgtt
MA0442.1	SOX10	5.846	0.863982829885209	1925	1930	1	ctctgt
MA0442.1	SOX10	7.097	0.919521007886682	1927	1932	1	ctgtgt
MA0133.1	BRCA1	7.954	0.980976048414222	1929	1935	-1	ccaacac
MA0154.2	EBF1	1.556	0.825476891113812	1939	1949	-1	ggtccaagaga
MA0133.1	BRCA1	5.444	0.860603471205051	1940	1946	-1	ccaagag
MA0519.1	Stat5a::Stat5b	2.774	0.827672373544672	1940	1950	-1	gggtccaagag
MA0512.1	Rxra	4.445	0.828355747933302	1942	1952	-1	ccgggtccaag
MA0161.1	NFIC	5.859	0.871437372703298	1943	1948	1	ttggac
MA0028.1	ELK1	7.734	0.869257590963022	1946	1955	1	gacccggata
MA0145.2	Tcfcp2l1	10.110	0.878328734414543	1949	1962	-1	caagacctatccgg
MA0145.2	Tcfcp2l1	7.350	0.838161158272277	1949	1962	1	ccggataggtcttg
MA0525.1	TP63	8.443	0.826459903209735	1951	1970	-1	tggccagtcaagacctatcc
MA0525.1	TP63	6.430	0.803362770606459	1951	1970	1	ggataggtcttgactggcca
MA0145.2	Tcfcp2l1	6.934	0.832106914911703	1954	1967	-1	ccagtcaagaccta
MA0133.1	BRCA1	5.401	0.85854131151581	1957	1963	-1	tcaagac
MA0089.1	NFE2L1::MafG	4.208	0.800592934199387	1957	1962	-1	caagac
MA0067.1	Pax2	4.254	0.811046129491088	1958	1965	-1	agtcaaga
MA0089.1	NFE2L1::MafG	4.427	0.810077650776285	1959	1964	1	cttgac
MA0503.1	Nkx2-5 (var.2)	7.445	0.867600853125171	1959	1969	-1	ggccagtcaag
MA0502.1	NFYB	4.793	0.805491673964761	1960	1974	-1	ctgctggccagtcaa
MA0099.2	JUN::FOS	5.631	0.816288130175438	1961	1967	1	tgactgg
MA0161.1	NFIC	6.668	0.898533687672434	1964	1969	1	ctggcc
MA0524.1	TFAP2C	5.227	0.829939836880346	1965	1979	-1	tgggcctgctggcca
MA0597.1	THAP1	6.048	0.852731870111459	1965	1973	1	tggccagca
MA0161.1	NFIC	6.668	0.898533687672434	1966	1971	-1	ctggcc
MA0522.1	Tcf3	2.644	0.820417011957826	1966	1976	-1	gcctgctggcc
MA0461.1	Atoh1	5.280	0.867010200613205	1967	1974	-1	ctgctggc
MA0522.1	Tcf3	2.644	0.820417011957826	1967	1977	1	gccagcaggcc
MA0133.1	BRCA1	4.709	0.825354927679656	1968	1974	1	ccagcag
MA0461.1	Atoh1	11.772	0.965647832520535	1969	1976	1	cagcaggc
MA0506.1	NRF1	5.569	0.845763189345021	1969	1979	1	cagcaggccca
MA0597.1	THAP1	4.973	0.819831696749281	1973	1981	1	aggcccaca
MA0002.2	RUNX1	7.706	0.84834555740326	1974	1984	-1	cgctgtgggcc
MA0510.1	RFX5	10.098	0.889308877497948	1975	1989	1	gcccacagcgacaac
MA0130.1	ZNF354C	5.916	0.868703271029763	1975	1980	1	gcccac
MA0067.1	Pax2	5.452	0.858090094402054	1980	1987	-1	tgtcgctg
MA0027.1	En1	5.286	0.835813244713737	1981	1991	-1	acgttgtcgct
MA0059.1	MYC::MAX	9.421	0.836706759381447	1984	1994	1	gacaacgtgct
MA0147.2	Myc	3.338	0.823812395491852	1984	1993	-1	gcacgttgtc
MA0078.1	Sox17	6.765	0.841867277109087	1984	1992	-1	cacgttgtc
MA0133.1	BRCA1	4.745	0.82708138695437	1985	1991	1	acaacgt
MA0059.1	MYC::MAX	11.606	0.891955820863092	1985	1995	-1	gagcacgttgt
MA0104.3	Mycn	6.656	0.859107107496979	1985	1992	1	acaacgtg
MA0442.1	SOX10	7.094	0.919387822807542	1985	1990	-1	cgttgt
MA0259.1	HIF1A::ARNT	8.902	0.931473792697882	1986	1993	1	caacgtgc
MA0058.2	MAX	4.153	0.833536234423016	1986	1995	-1	gagcacgttg
MA0147.2	Myc	6.291	0.867155029012138	1986	1995	1	caacgtgctc
MA0004.1	Arnt	6.112	0.830868166588692	1987	1992	-1	cacgtt
MA0004.1	Arnt	8.609	0.930494347955369	1987	1992	1	aacgtg
MA0104.3	Mycn	4.611	0.819825343068812	1987	1994	-1	agcacgtt
Comment: This type of analysis has a high sensitivity but abysmal selectivity. In other words: while true functional will be detected in most cases, most predictions will correspond to sites bound in vitro but with no function in vivo. A number of additional contraints of the analysis can improve the prediction; phylogenetic footprinting is the most common. We recommend using the ConSite service,…
The review Nat Rev Genet. 2004 Apr;5(4):276-87 gives a comprehensive overview of transcription binding site prediction
